# Supplementary material for: Comparative Analysis of Multiple Neurodegenerative Diseases Based on Advanced Epigenetic Aging Brain
Source: Front Genet. 2021 May 20;12:657636. doi: 10.3389/fgene.2021.657636 (PMC8173158; doi:10.3389/fgene.2021.657636)
Supplement: Supplementary Figure 1 — The results of the Kruskal–Wallis test for age-matched different ND samples and normal samples. (A) AD; (B) PD; (C) PSP; (D) FTD. [file Data_Sheet_1.ZIP › Supplemental files/Text S1.txt]

brain	GPL21145	GSE138597	GSM4114048	65	Normal aged	Train
brain	GPL21145	GSE138597	GSM4114049	66	Normal aged	Test
brain	GPL21145	GSE138597	GSM4114050	70	Normal aged	Test
brain	GPL21145	GSE138597	GSM4114057	65	Normal aged	Test
brain	GPL21145	GSE138597	GSM4114058	66	Normal aged	Train
brain	GPL21145	GSE138597	GSM4114059	70	Normal aged	Test
brain	GPL21145	GSE138597	GSM4114066	65	Normal aged	Train
brain	GPL21145	GSE138597	GSM4114067	66	Normal aged	Test
brain	GPL21145	GSE138597	GSM4114068	70	Normal aged	Test
brain	GPL21145	GSE138597	GSM4114075	65	Normal aged	Test
brain	GPL21145	GSE138597	GSM4114076	66	Normal aged	Train
brain	GPL21145	GSE138597	GSM4114077	70	Normal aged	Train
cerebellum	GPL8490	GSE15745	GSM401540	68	Normal aged	Train
cerebellum	GPL8490	GSE15745	GSM401542	66	Normal aged	Test
cerebellum	GPL8490	GSE15745	GSM401544	57	Normal aged	Test
cerebellum	GPL8490	GSE15745	GSM401547	57	Normal aged	Test
cerebellum	GPL8490	GSE15745	GSM401551	58	Normal aged	Train
cerebellum	GPL8490	GSE15745	GSM401555	62	Normal aged	Train
cerebellum	GPL8490	GSE15745	GSM401556	58	Normal aged	Train
cerebellum	GPL8490	GSE15745	GSM401563	90	Normal aged	Test
cerebellum	GPL8490	GSE15745	GSM401567	57	Normal aged	Train
cerebellum	GPL8490	GSE15745	GSM401569	61	Normal aged	Train
cerebellum	GPL8490	GSE15745	GSM401572	67	Normal aged	Test
cerebellum	GPL8490	GSE15745	GSM401577	96	Normal aged	Test
cerebellum	GPL8490	GSE15745	GSM401578	53	Normal aged	Test
cerebellum	GPL8490	GSE15745	GSM401579	84	Normal aged	Train
cerebellum	GPL8490	GSE15745	GSM401580	83	Normal aged	Test
cerebellum	GPL8490	GSE15745	GSM401581	92	Normal aged	Test
cerebellum	GPL8490	GSE15745	GSM401583	86	Normal aged	Train
cerebellum	GPL8490	GSE15745	GSM401584	82	Normal aged	Train
cerebellum	GPL8490	GSE15745	GSM401585	79	Normal aged	Train
cerebellum	GPL8490	GSE15745	GSM401586	93	Normal aged	Test
cerebellum	GPL8490	GSE15745	GSM401591	54	Normal aged	Train
cerebellum	GPL8490	GSE15745	GSM401592	95	Normal aged	Test
cerebellum	GPL8490	GSE15745	GSM401594	85	Normal aged	Test
cerebellum	GPL8490	GSE15745	GSM401607	55	Normal aged	Train
cerebellum	GPL8490	GSE15745	GSM401616	53	Normal aged	Train
cerebellum	GPL8490	GSE15745	GSM401618	85	Normal aged	Test
cerebellum	GPL8490	GSE15745	GSM401619	92	Normal aged	Test
cerebellum	GPL8490	GSE15745	GSM401620	87	Normal aged	Train
cerebellum	GPL8490	GSE15745	GSM401621	89	Normal aged	Train
cerebellum	GPL8490	GSE15745	GSM401623	92	Normal aged	Train
cerebellum	GPL8490	GSE15745	GSM401624	88	Normal aged	Train
cerebellum	GPL8490	GSE15745	GSM401625	96	Normal aged	Test
cerebellum	GPL8490	GSE15745	GSM401626	75	Normal aged	Test
cerebellum	GPL8490	GSE15745	GSM401628	86	Normal aged	Test
cerebellum	GPL8490	GSE15745	GSM401629	56	Normal aged	Train
cerebellum	GPL8490	GSE15745	GSM401637	66	Normal aged	Test
cerebellum	GPL8490	GSE15745	GSM401642	73	Normal aged	Train
cerebellum	GPL8490	GSE15745	GSM401649	72	Normal aged	Train
cerebellum	GPL8490	GSE15745	GSM401651	53	Normal aged	Train
FCTX	GPL8490	GSE15745	GSM401661	68	Normal aged	Test
FCTX	GPL8490	GSE15745	GSM401663	66	Normal aged	Train
FCTX	GPL8490	GSE15745	GSM401665	57	Normal aged	Train
FCTX	GPL8490	GSE15745	GSM401672	58	Normal aged	Train
FCTX	GPL8490	GSE15745	GSM401673	66	Normal aged	Train
FCTX	GPL8490	GSE15745	GSM401675	62	Normal aged	Train
FCTX	GPL8490	GSE15745	GSM401689	56	Normal aged	Train
FCTX	GPL8490	GSE15745	GSM401698	73	Normal aged	Train
FCTX	GPL8490	GSE15745	GSM401703	59	Normal aged	Train
FCTX	GPL8490	GSE15745	GSM401705	53	Normal aged	Train
FCTX	GPL8490	GSE15745	GSM401713	73	Normal aged	Train
FCTX	GPL8490	GSE15745	GSM401714	53	Normal aged	Test
FCTX	GPL8490	GSE15745	GSM401717	57	Normal aged	Test
FCTX	GPL8490	GSE15745	GSM401725	93	Normal aged	Train
FCTX	GPL8490	GSE15745	GSM401732	90	Normal aged	Test
FCTX	GPL8490	GSE15745	GSM401734	95	Normal aged	Train
FCTX	GPL8490	GSE15745	GSM401741	84	Normal aged	Train
FCTX	GPL8490	GSE15745	GSM401742	83	Normal aged	Train
FCTX	GPL8490	GSE15745	GSM401743	82	Normal aged	Train
FCTX	GPL8490	GSE15745	GSM401745	87	Normal aged	Train
FCTX	GPL8490	GSE15745	GSM401746	79	Normal aged	Train
FCTX	GPL8490	GSE15745	GSM401747	96	Normal aged	Train
FCTX	GPL8490	GSE15745	GSM401748	95	Normal aged	Train
FCTX	GPL8490	GSE15745	GSM401749	75	Normal aged	Train
FCTX	GPL8490	GSE15745	GSM401751	92	Normal aged	Train
FCTX	GPL8490	GSE15745	GSM401752	101	Normal aged	Train
FCTX	GPL8490	GSE15745	GSM401753	92	Normal aged	Test
FCTX	GPL8490	GSE15745	GSM401754	82	Normal aged	Test
FCTX	GPL8490	GSE15745	GSM401755	96	Normal aged	Train
FCTX	GPL8490	GSE15745	GSM401756	85	Normal aged	Test
FCTX	GPL8490	GSE15745	GSM401757	86	Normal aged	Train
FCTX	GPL8490	GSE15745	GSM401759	89	Normal aged	Train
FCTX	GPL8490	GSE15745	GSM401763	92	Normal aged	Train
FCTX	GPL8490	GSE15745	GSM401764	88	Normal aged	Train
FCTX	GPL8490	GSE15745	GSM401769	58	Normal aged	Train
FCTX	GPL8490	GSE15745	GSM401770	90	Normal aged	Train
FCTX	GPL8490	GSE15745	GSM401771	57	Normal aged	Test
FCTX	GPL8490	GSE15745	GSM401774	89	Normal aged	Train
FCTX	GPL8490	GSE15745	GSM401775	55	Normal aged	Train
FCTX	GPL8490	GSE15745	GSM401776	54	Normal aged	Test
FCTX	GPL8490	GSE15745	GSM401781	72	Normal aged	Train
FCTX	GPL8490	GSE15745	GSM401783	61	Normal aged	Train
FCTX	GPL8490	GSE15745	GSM401787	67	Normal aged	Test
pons	GPL8490	GSE15745	GSM401810	66	Normal aged	Test
pons	GPL8490	GSE15745	GSM401812	57	Normal aged	Test
pons	GPL8490	GSE15745	GSM401817	57	Normal aged	Train
pons	GPL8490	GSE15745	GSM401823	66	Normal aged	Train
pons	GPL8490	GSE15745	GSM401830	73	Normal aged	Test
pons	GPL8490	GSE15745	GSM401837	62	Normal aged	Train
pons	GPL8490	GSE15745	GSM401839	73	Normal aged	Train
pons	GPL8490	GSE15745	GSM401841	59	Normal aged	Train
pons	GPL8490	GSE15745	GSM401850	53	Normal aged	Test
pons	GPL8490	GSE15745	GSM401851	53	Normal aged	Train
pons	GPL8490	GSE15745	GSM401853	93	Normal aged	Train
pons	GPL8490	GSE15745	GSM401854	95	Normal aged	Train
pons	GPL8490	GSE15745	GSM401855	90	Normal aged	Train
pons	GPL8490	GSE15745	GSM401856	82	Normal aged	Test
pons	GPL8490	GSE15745	GSM401857	87	Normal aged	Train
pons	GPL8490	GSE15745	GSM401858	86	Normal aged	Test
pons	GPL8490	GSE15745	GSM401859	96	Normal aged	Test
pons	GPL8490	GSE15745	GSM401860	101	Normal aged	Train
pons	GPL8490	GSE15745	GSM401862	89	Normal aged	Train
pons	GPL8490	GSE15745	GSM401863	84	Normal aged	Train
pons	GPL8490	GSE15745	GSM401865	83	Normal aged	Train
pons	GPL8490	GSE15745	GSM401866	82	Normal aged	Train
pons	GPL8490	GSE15745	GSM401867	92	Normal aged	Test
pons	GPL8490	GSE15745	GSM401868	85	Normal aged	Train
pons	GPL8490	GSE15745	GSM401869	89	Normal aged	Test
pons	GPL8490	GSE15745	GSM401881	95	Normal aged	Test
pons	GPL8490	GSE15745	GSM401882	86	Normal aged	Train
pons	GPL8490	GSE15745	GSM401883	90	Normal aged	Train
pons	GPL8490	GSE15745	GSM401884	79	Normal aged	Train
pons	GPL8490	GSE15745	GSM401885	96	Normal aged	Test
pons	GPL8490	GSE15745	GSM401888	75	Normal aged	Test
pons	GPL8490	GSE15745	GSM401895	58	Normal aged	Train
pons	GPL8490	GSE15745	GSM401896	85	Normal aged	Test
pons	GPL8490	GSE15745	GSM401899	56	Normal aged	Test
pons	GPL8490	GSE15745	GSM401907	55	Normal aged	Test
pons	GPL8490	GSE15745	GSM401913	57	Normal aged	Test
pons	GPL8490	GSE15745	GSM401915	72	Normal aged	Train
pons	GPL8490	GSE15745	GSM401921	58	Normal aged	Train
pons	GPL8490	GSE15745	GSM401928	67	Normal aged	Train
pons	GPL8490	GSE15745	GSM401929	61	Normal aged	Train
temporal cortex	GPL8490	GSE15745	GSM401933	68	Normal aged	Train
temporal cortex	GPL8490	GSE15745	GSM401935	66	Normal aged	Train
temporal cortex	GPL8490	GSE15745	GSM401937	57	Normal aged	Test
temporal cortex	GPL8490	GSE15745	GSM401942	57	Normal aged	Train
temporal cortex	GPL8490	GSE15745	GSM401944	58	Normal aged	Test
temporal cortex	GPL8490	GSE15745	GSM401950	73	Normal aged	Train
temporal cortex	GPL8490	GSE15745	GSM401958	53	Normal aged	Test
temporal cortex	GPL8490	GSE15745	GSM401961	59	Normal aged	Train
temporal cortex	GPL8490	GSE15745	GSM401963	66	Normal aged	Train
temporal cortex	GPL8490	GSE15745	GSM401966	73	Normal aged	Train
temporal cortex	GPL8490	GSE15745	GSM401970	53	Normal aged	Train
temporal cortex	GPL8490	GSE15745	GSM401972	62	Normal aged	Test
temporal cortex	GPL8490	GSE15745	GSM401974	56	Normal aged	Train
temporal cortex	GPL8490	GSE15745	GSM401977	101	Normal aged	Train
temporal cortex	GPL8490	GSE15745	GSM401979	89	Normal aged	Train
temporal cortex	GPL8490	GSE15745	GSM401980	82	Normal aged	Train
temporal cortex	GPL8490	GSE15745	GSM401981	96	Normal aged	Train
temporal cortex	GPL8490	GSE15745	GSM401983	96	Normal aged	Train
temporal cortex	GPL8490	GSE15745	GSM401984	84	Normal aged	Test
temporal cortex	GPL8490	GSE15745	GSM401985	85	Normal aged	Train
temporal cortex	GPL8490	GSE15745	GSM401986	92	Normal aged	Train
temporal cortex	GPL8490	GSE15745	GSM401987	95	Normal aged	Test
temporal cortex	GPL8490	GSE15745	GSM401990	90	Normal aged	Train
temporal cortex	GPL8490	GSE15745	GSM401991	87	Normal aged	Test
temporal cortex	GPL8490	GSE15745	GSM401993	86	Normal aged	Train
temporal cortex	GPL8490	GSE15745	GSM401994	92	Normal aged	Train
temporal cortex	GPL8490	GSE15745	GSM401995	92	Normal aged	Train
temporal cortex	GPL8490	GSE15745	GSM401996	89	Normal aged	Train
temporal cortex	GPL8490	GSE15745	GSM401997	83	Normal aged	Train
temporal cortex	GPL8490	GSE15745	GSM401998	88	Normal aged	Test
temporal cortex	GPL8490	GSE15745	GSM401999	86	Normal aged	Test
temporal cortex	GPL8490	GSE15745	GSM402000	75	Normal aged	Test
temporal cortex	GPL8490	GSE15745	GSM402001	79	Normal aged	Test
temporal cortex	GPL8490	GSE15745	GSM402011	85	Normal aged	Train
temporal cortex	GPL8490	GSE15745	GSM402013	95	Normal aged	Train
temporal cortex	GPL8490	GSE15745	GSM402014	93	Normal aged	Train
temporal cortex	GPL8490	GSE15745	GSM402021	54	Normal aged	Train
temporal cortex	GPL8490	GSE15745	GSM402022	90	Normal aged	Train
temporal cortex	GPL8490	GSE15745	GSM402028	82	Normal aged	Test
temporal cortex	GPL8490	GSE15745	GSM402032	72	Normal aged	Train
temporal cortex	GPL8490	GSE15745	GSM402036	57	Normal aged	Train
temporal cortex	GPL8490	GSE15745	GSM402044	67	Normal aged	Train
temporal cortex	GPL8490	GSE15745	GSM402045	61	Normal aged	Train
temporal cortex	GPL8490	GSE15745	GSM402050	58	Normal aged	Test
Peripheral Blood	GPL13534	GSE53740	GSM1299651	58	Normal aged	Train
Peripheral Blood	GPL13534	GSE53740	GSM1299653	85	Normal aged	Train
Peripheral Blood	GPL13534	GSE53740	GSM1299655	52	Normal aged	Test
Peripheral Blood	GPL13534	GSE53740	GSM1299658	86	Normal aged	Train
Peripheral Blood	GPL13534	GSE53740	GSM1299659	80	Normal aged	Train
Peripheral Blood	GPL13534	GSE53740	GSM1299660	68	Normal aged	Test
Peripheral Blood	GPL13534	GSE53740	GSM1299663	65	Normal aged	Train
Peripheral Blood	GPL13534	GSE53740	GSM1299665	83	Normal aged	Train
Peripheral Blood	GPL13534	GSE53740	GSM1299667	58	Normal aged	Test
Peripheral Blood	GPL13534	GSE53740	GSM1299669	51	Normal aged	Train
Peripheral Blood	GPL13534	GSE53740	GSM1299671	78	Normal aged	Train
Peripheral Blood	GPL13534	GSE53740	GSM1299672	68	Normal aged	Train
Peripheral Blood	GPL13534	GSE53740	GSM1299675	80	Normal aged	Test
Peripheral Blood	GPL13534	GSE53740	GSM1299677	79	Normal aged	Train
Peripheral Blood	GPL13534	GSE53740	GSM1299679	72	Normal aged	Train
Peripheral Blood	GPL13534	GSE53740	GSM1299681	72	Normal aged	Train
Peripheral Blood	GPL13534	GSE53740	GSM1299683	77	Normal aged	Train
Peripheral Blood	GPL13534	GSE53740	GSM1299685	60	Normal aged	Train
Peripheral Blood	GPL13534	GSE53740	GSM1299687	81	Normal aged	Test
Peripheral Blood	GPL13534	GSE53740	GSM1299689	80	Normal aged	Train
Peripheral Blood	GPL13534	GSE53740	GSM1299693	79	Normal aged	Train
Peripheral Blood	GPL13534	GSE53740	GSM1299695	93	Normal aged	Train
Peripheral Blood	GPL13534	GSE53740	GSM1299696	83	Normal aged	Train
Peripheral Blood	GPL13534	GSE53740	GSM1299699	68	Normal aged	Train
Peripheral Blood	GPL13534	GSE53740	GSM1299701	79	Normal aged	Train
Peripheral Blood	GPL13534	GSE53740	GSM1299703	67	Normal aged	Train
Peripheral Blood	GPL13534	GSE53740	GSM1299705	51	Normal aged	Train
Peripheral Blood	GPL13534	GSE53740	GSM1299707	73	Normal aged	Train
Peripheral Blood	GPL13534	GSE53740	GSM1299708	82	Normal aged	Train
Peripheral Blood	GPL13534	GSE53740	GSM1299711	75	Normal aged	Train
Peripheral Blood	GPL13534	GSE53740	GSM1299713	63	Normal aged	Train
Peripheral Blood	GPL13534	GSE53740	GSM1299715	65	Normal aged	Test
Peripheral Blood	GPL13534	GSE53740	GSM1299719	53	Normal aged	Train
Peripheral Blood	GPL13534	GSE53740	GSM1299720	79	Normal aged	Test
Peripheral Blood	GPL13534	GSE53740	GSM1299723	76	Normal aged	Train
Peripheral Blood	GPL13534	GSE53740	GSM1299725	67	Normal aged	Train
Peripheral Blood	GPL13534	GSE53740	GSM1299727	83	Normal aged	Train
Peripheral Blood	GPL13534	GSE53740	GSM1299729	58	Normal aged	Train
Peripheral Blood	GPL13534	GSE53740	GSM1299731	65	Normal aged	Train
Peripheral Blood	GPL13534	GSE53740	GSM1299733	87	Normal aged	Train
Peripheral Blood	GPL13534	GSE53740	GSM1299735	64	Normal aged	Train
Peripheral Blood	GPL13534	GSE53740	GSM1299737	70	Normal aged	Train
Peripheral Blood	GPL13534	GSE53740	GSM1299739	79	Normal aged	Train
Peripheral Blood	GPL13534	GSE53740	GSM1299741	75	Normal aged	Train
Peripheral Blood	GPL13534	GSE53740	GSM1299743	67	Normal aged	Train
Peripheral Blood	GPL13534	GSE53740	GSM1299745	71	Normal aged	Test
Peripheral Blood	GPL13534	GSE53740	GSM1299746	85	Normal aged	Test
Peripheral Blood	GPL13534	GSE53740	GSM1299748	76	Normal aged	Train
Peripheral Blood	GPL13534	GSE53740	GSM1299749	65	Normal aged	Train
Peripheral Blood	GPL13534	GSE53740	GSM1299753	61	Normal aged	Train
Peripheral Blood	GPL13534	GSE53740	GSM1299756	69	Normal aged	Train
Peripheral Blood	GPL13534	GSE53740	GSM1299757	53	Normal aged	Train
Peripheral Blood	GPL13534	GSE53740	GSM1299758	77	Normal aged	Train
Peripheral Blood	GPL13534	GSE53740	GSM1299762	73	Normal aged	Train
Peripheral Blood	GPL13534	GSE53740	GSM1299763	63	Normal aged	Train
Peripheral Blood	GPL13534	GSE53740	GSM1299764	71	Normal aged	Train
Peripheral Blood	GPL13534	GSE53740	GSM1299767	55	Normal aged	Test
Peripheral Blood	GPL13534	GSE53740	GSM1299772	74	Normal aged	Train
Peripheral Blood	GPL13534	GSE53740	GSM1299775	58	Normal aged	Test
Peripheral Blood	GPL13534	GSE53740	GSM1299778	70	Normal aged	Test
Peripheral Blood	GPL13534	GSE53740	GSM1299780	68	Normal aged	Train
Peripheral Blood	GPL13534	GSE53740	GSM1299785	65	Normal aged	Test
Peripheral Blood	GPL13534	GSE53740	GSM1299788	63	Normal aged	Test
Peripheral Blood	GPL13534	GSE53740	GSM1299789	71	Normal aged	Train
Peripheral Blood	GPL13534	GSE53740	GSM1299790	59	Normal aged	Train
Peripheral Blood	GPL13534	GSE53740	GSM1299795	77	Normal aged	Train
Peripheral Blood	GPL13534	GSE53740	GSM1299796	66	Normal aged	Test
Peripheral Blood	GPL13534	GSE53740	GSM1299799	73	Normal aged	Train
Peripheral Blood	GPL13534	GSE53740	GSM1299801	71	Normal aged	Train
Peripheral Blood	GPL13534	GSE53740	GSM1299802	57	Normal aged	Test
Peripheral Blood	GPL13534	GSE53740	GSM1299803	70	Normal aged	Test
Peripheral Blood	GPL13534	GSE53740	GSM1299804	54	Normal aged	Train
Peripheral Blood	GPL13534	GSE53740	GSM1299807	77	Normal aged	Train
Peripheral Blood	GPL13534	GSE53740	GSM1299809	75	Normal aged	Train
Peripheral Blood	GPL13534	GSE53740	GSM1299813	72	Normal aged	Test
Peripheral Blood	GPL13534	GSE53740	GSM1299816	56	Normal aged	Test
Peripheral Blood	GPL13534	GSE53740	GSM1299818	82	Normal aged	Train
Peripheral Blood	GPL13534	GSE53740	GSM1299820	68	Normal aged	Train
Peripheral Blood	GPL13534	GSE53740	GSM1299821	76	Normal aged	Test
Peripheral Blood	GPL13534	GSE53740	GSM1299822	65	Normal aged	Train
Peripheral Blood	GPL13534	GSE53740	GSM1299823	52	Normal aged	Test
Peripheral Blood	GPL13534	GSE53740	GSM1299826	61	Normal aged	Train
Peripheral Blood	GPL13534	GSE53740	GSM1299828	57	Normal aged	Train
Peripheral Blood	GPL13534	GSE53740	GSM1299829	69	Normal aged	Test
Peripheral Blood	GPL13534	GSE53740	GSM1299832	67	Normal aged	Train
Peripheral Blood	GPL13534	GSE53740	GSM1299834	65	Normal aged	Train
Peripheral Blood	GPL13534	GSE53740	GSM1299835	73	Normal aged	Train
Peripheral Blood	GPL13534	GSE53740	GSM1299836	63	Normal aged	Train
Peripheral Blood	GPL13534	GSE53740	GSM1299837	72	Normal aged	Train
Peripheral Blood	GPL13534	GSE53740	GSM1299838	60	Normal aged	Train
Peripheral Blood	GPL13534	GSE53740	GSM1299839	71	Normal aged	Train
Peripheral Blood	GPL13534	GSE53740	GSM1299841	69	Normal aged	Train
Peripheral Blood	GPL13534	GSE53740	GSM1300333	66	Normal aged	Train
Peripheral Blood	GPL13534	GSE53740	GSM1300337	78	Normal aged	Train
Peripheral Blood	GPL13534	GSE53740	GSM1300339	72	Normal aged	Train
Peripheral Blood	GPL13534	GSE53740	GSM1300341	76	Normal aged	Train
Peripheral Blood	GPL13534	GSE53740	GSM1300343	77	Normal aged	Test
Peripheral Blood	GPL13534	GSE53740	GSM1300345	73	Normal aged	Test
Peripheral Blood	GPL13534	GSE53740	GSM1300347	67	Normal aged	Test
Peripheral Blood	GPL13534	GSE53740	GSM1300349	58	Normal aged	Test
Peripheral Blood	GPL13534	GSE53740	GSM1300351	89	Normal aged	Train
Peripheral Blood	GPL13534	GSE53740	GSM1300353	78	Normal aged	Train
Peripheral Blood	GPL13534	GSE53740	GSM1300355	75	Normal aged	Train
Peripheral Blood	GPL13534	GSE53740	GSM1300357	89	Normal aged	Train
Peripheral Blood	GPL13534	GSE53740	GSM1300359	71	Normal aged	Train
Peripheral Blood	GPL13534	GSE53740	GSM1300361	82	Normal aged	Test
Peripheral Blood	GPL13534	GSE53740	GSM1300365	57	Normal aged	Train
Peripheral Blood	GPL13534	GSE53740	GSM1300367	73	Normal aged	Train
Peripheral Blood	GPL13534	GSE53740	GSM1300369	66	Normal aged	Train
Peripheral Blood	GPL13534	GSE53740	GSM1300371	67	Normal aged	Train
Peripheral Blood	GPL13534	GSE53740	GSM1300373	83	Normal aged	Train
Peripheral Blood	GPL13534	GSE53740	GSM1300375	75	Normal aged	Test
Peripheral Blood	GPL13534	GSE53740	GSM1300377	55	Normal aged	Test
Peripheral Blood	GPL13534	GSE53740	GSM1300379	72	Normal aged	Train
Peripheral Blood	GPL13534	GSE53740	GSM1300381	71	Normal aged	Test
Peripheral Blood	GPL13534	GSE53740	GSM1300383	66	Normal aged	Train
Peripheral Blood	GPL13534	GSE53740	GSM1300385	62	Normal aged	Train
Peripheral Blood	GPL13534	GSE53740	GSM1300387	68	Normal aged	Train
Peripheral Blood	GPL13534	GSE53740	GSM1300389	64	Normal aged	Train
Peripheral Blood	GPL13534	GSE53740	GSM1300391	73	Normal aged	Train
Peripheral Blood	GPL13534	GSE53740	GSM1300393	81	Normal aged	Train
Peripheral Blood	GPL13534	GSE53740	GSM1300395	65	Normal aged	Train
Peripheral Blood	GPL13534	GSE53740	GSM1300397	59	Normal aged	Test
Peripheral Blood	GPL13534	GSE53740	GSM1300399	70	Normal aged	Train
Peripheral Blood	GPL13534	GSE53740	GSM1300401	87	Normal aged	Test
Peripheral Blood	GPL13534	GSE53740	GSM1300403	76	Normal aged	Train
Peripheral Blood	GPL13534	GSE53740	GSM1300405	66	Normal aged	Train
Peripheral Blood	GPL13534	GSE53740	GSM1300407	65	Normal aged	Train
Peripheral Blood	GPL13534	GSE53740	GSM1300409	67	Normal aged	Train
Peripheral Blood	GPL13534	GSE53740	GSM1300411	57	Normal aged	Test
Peripheral Blood	GPL13534	GSE53740	GSM1300413	82	Normal aged	Test
Peripheral Blood	GPL13534	GSE53740	GSM1300415	72	Normal aged	Train
Peripheral Blood	GPL13534	GSE53740	GSM1300417	72	Normal aged	Train
Peripheral Blood	GPL13534	GSE53740	GSM1300419	77	Normal aged	Test
Peripheral Blood	GPL13534	GSE53740	GSM1300421	69	Normal aged	Test
Peripheral Blood	GPL13534	GSE53740	GSM1300423	73	Normal aged	Test
Peripheral Blood	GPL13534	GSE53740	GSM1300425	75	Normal aged	Train
Peripheral Blood	GPL13534	GSE53740	GSM1300427	71	Normal aged	Train
Peripheral Blood	GPL13534	GSE53740	GSM1300491	72	Normal aged	Train
Peripheral Blood	GPL13534	GSE53740	GSM1300495	68	Normal aged	Test
Peripheral Blood	GPL13534	GSE53740	GSM1300497	68	Normal aged	Test
Peripheral Blood	GPL13534	GSE53740	GSM1300501	79	Normal aged	Train
Peripheral Blood	GPL13534	GSE53740	GSM1300503	70	Normal aged	Test
Peripheral Blood	GPL13534	GSE53740	GSM1300505	70	Normal aged	Train
Peripheral Blood	GPL13534	GSE53740	GSM1300507	78	Normal aged	Train
Peripheral Blood	GPL13534	GSE53740	GSM1300509	78	Normal aged	Train
Peripheral Blood	GPL13534	GSE53740	GSM1300511	76	Normal aged	Train
Peripheral Blood	GPL13534	GSE53740	GSM1300515	53	Normal aged	Test
Peripheral Blood	GPL13534	GSE53740	GSM1300517	63	Normal aged	Train
Peripheral Blood	GPL13534	GSE53740	GSM1300519	70	Normal aged	Train
Peripheral Blood	GPL13534	GSE53740	GSM1300523	63	Normal aged	Test
Peripheral Blood	GPL13534	GSE53740	GSM1300525	78	Normal aged	Train
Peripheral Blood	GPL13534	GSE53740	GSM1300527	67	Normal aged	Train
Peripheral Blood	GPL13534	GSE53740	GSM1300529	68	Normal aged	Train
Peripheral Blood	GPL13534	GSE53740	GSM1300531	81	Normal aged	Test
Peripheral Blood	GPL13534	GSE53740	GSM1300533	78	Normal aged	Train
Peripheral Blood	GPL13534	GSE53740	GSM1300537	60	Normal aged	Train
Peripheral Blood	GPL13534	GSE53740	GSM1300539	70	Normal aged	Train
Peripheral Blood	GPL13534	GSE53740	GSM1300541	59	Normal aged	Train
Peripheral Blood	GPL13534	GSE53740	GSM1300543	73	Normal aged	Train
Peripheral Blood	GPL13534	GSE53740	GSM1300545	61	Normal aged	Train
Peripheral Blood	GPL13534	GSE53740	GSM1300547	57	Normal aged	Train
Peripheral Blood	GPL13534	GSE53740	GSM1300549	56	Normal aged	Train
Peripheral Blood	GPL13534	GSE53740	GSM1300551	86	Normal aged	Train
Peripheral Blood	GPL13534	GSE53740	GSM1300553	86	Normal aged	Train
Peripheral Blood	GPL13534	GSE53740	GSM1300555	68	Normal aged	Train
Peripheral Blood	GPL13534	GSE53740	GSM1300557	77	Normal aged	Test
Peripheral Blood	GPL13534	GSE53740	GSM1300559	69	Normal aged	Train
Peripheral Blood	GPL13534	GSE53740	GSM1300563	68	Normal aged	Train
Peripheral Blood	GPL13534	GSE53740	GSM1300565	86	Normal aged	Train
Peripheral Blood	GPL13534	GSE53740	GSM1300567	83	Normal aged	Train
Peripheral Blood	GPL13534	GSE53740	GSM1300569	69	Normal aged	Train
Peripheral Blood	GPL13534	GSE53740	GSM1300570	71	Normal aged	Train
Peripheral Blood	GPL13534	GSE53740	GSM1300571	65	Normal aged	Train
Peripheral Blood	GPL13534	GSE53740	GSM1300573	58	Normal aged	Test
Peripheral Blood	GPL13534	GSE53740	GSM1300575	62	Normal aged	Test
Peripheral Blood	GPL13534	GSE53740	GSM1300577	69	Normal aged	Test
Peripheral Blood	GPL13534	GSE53740	GSM1300579	64	Normal aged	Train
Peripheral Blood	GPL13534	GSE53740	GSM1300580	82	Normal aged	Train
Peripheral Blood	GPL13534	GSE53740	GSM1300581	64	Normal aged	Test
Peripheral Blood	GPL13534	GSE53740	GSM1300582	69	Normal aged	Train
Peripheral Blood	GPL13534	GSE53740	GSM1300583	73	Normal aged	Test
BA9 Grey matter	GPL13534	GSE57361	GSM1381024	73	Normal aged	Train
BA9 Grey matter	GPL13534	GSE57361	GSM1381025	64	Normal aged	Train
BA9 Grey matter	GPL13534	GSE57361	GSM1381026	83	Normal aged	Train
BA9 Grey matter	GPL13534	GSE57361	GSM1381027	64	Normal aged	Train
occipital cortex separated into neuron- and glia-specific fractions	GPL13534	GSE66351	GSM2808893	77	Normal aged	Train
occipital cortex separated into neuron- and glia-specific fractions	GPL13534	GSE66351	GSM2808894	77	Normal aged	Test
occipital cortex separated into neuron- and glia-specific fractions	GPL13534	GSE66351	GSM2808895	77	Normal aged	Test
occipital cortex separated into neuron- and glia-specific fractions	GPL13534	GSE66351	GSM2808896	77	Normal aged	Test
occipital cortex separated into neuron- and glia-specific fractions	GPL13534	GSE66351	GSM2808897	83	Normal aged	Test
occipital cortex separated into neuron- and glia-specific fractions	GPL13534	GSE66351	GSM2808898	83	Normal aged	Train
occipital cortex separated into neuron- and glia-specific fractions	GPL13534	GSE66351	GSM2808899	88	Normal aged	Train
occipital cortex separated into neuron- and glia-specific fractions	GPL13534	GSE66351	GSM2808900	88	Normal aged	Test
occipital cortex separated into neuron- and glia-specific fractions	GPL13534	GSE66351	GSM2808903	87	Normal aged	Train
occipital cortex separated into neuron- and glia-specific fractions	GPL13534	GSE66351	GSM2808904	87	Normal aged	Test
occipital cortex separated into neuron- and glia-specific fractions	GPL13534	GSE66351	GSM2808905	71	Normal aged	Train
occipital cortex separated into neuron- and glia-specific fractions	GPL13534	GSE66351	GSM2808906	71	Normal aged	Train
occipital cortex separated into neuron- and glia-specific fractions	GPL13534	GSE66351	GSM2808907	75	Normal aged	Train
occipital cortex separated into neuron- and glia-specific fractions	GPL13534	GSE66351	GSM2808908	75	Normal aged	Train
occipital cortex separated into neuron- and glia-specific fractions	GPL13534	GSE66351	GSM2808909	77	Normal aged	Test
occipital cortex separated into neuron- and glia-specific fractions	GPL13534	GSE66351	GSM2808910	77	Normal aged	Train
occipital cortex separated into neuron- and glia-specific fractions	GPL13534	GSE66351	GSM2808915	71	Normal aged	Train
occipital cortex separated into neuron- and glia-specific fractions	GPL13534	GSE66351	GSM2808916	71	Normal aged	Test
occipital cortex separated into neuron- and glia-specific fractions	GPL13534	GSE66351	GSM2808917	75	Normal aged	Test
occipital cortex separated into neuron- and glia-specific fractions	GPL13534	GSE66351	GSM2808918	75	Normal aged	Test
occipital cortex separated into neuron- and glia-specific fractions	GPL13534	GSE66351	GSM2808919	63	Normal aged	Train
occipital cortex separated into neuron- and glia-specific fractions	GPL13534	GSE66351	GSM2808920	63	Normal aged	Train
occipital cortex separated into neuron- and glia-specific fractions	GPL13534	GSE66351	GSM2808921	85	Normal aged	Test
occipital cortex separated into neuron- and glia-specific fractions	GPL13534	GSE66351	GSM2808922	85	Normal aged	Train
occipital cortex separated into neuron- and glia-specific fractions	GPL13534	GSE66351	GSM2808923	85	Normal aged	Train
occipital cortex separated into neuron- and glia-specific fractions	GPL13534	GSE66351	GSM2808924	85	Normal aged	Train
occipital cortex separated into neuron- and glia-specific fractions	GPL13534	GSE66351	GSM2808925	63	Normal aged	Train
occipital cortex separated into neuron- and glia-specific fractions	GPL13534	GSE66351	GSM2808926	63	Normal aged	Test
frontal cortex	GPL13534	GSE66351	GSM2808941	88	Normal aged	Test
frontal cortex	GPL13534	GSE66351	GSM2808942	77	Normal aged	Train
frontal cortex	GPL13534	GSE66351	GSM2808943	75	Normal aged	Train
frontal cortex	GPL13534	GSE66351	GSM2808949	53	Normal aged	Test
frontal cortex	GPL13534	GSE66351	GSM2808951	57	Normal aged	Test
frontal cortex	GPL13534	GSE66351	GSM2808952	75	Normal aged	Train
frontal cortex	GPL13534	GSE66351	GSM2808953	76	Normal aged	Train
frontal cortex	GPL13534	GSE66351	GSM2808956	63	Normal aged	Train
frontal cortex	GPL13534	GSE66351	GSM2808957	53	Normal aged	Test
frontal cortex	GPL13534	GSE66351	GSM2808958	53	Normal aged	Train
frontal cortex	GPL13534	GSE66351	GSM2808959	71	Normal aged	Test
frontal cortex	GPL13534	GSE66351	GSM2808961	55	Normal aged	Train
frontal cortex	GPL13534	GSE66351	GSM2808962	59	Normal aged	Train
frontal cortex	GPL13534	GSE66351	GSM2808967	85	Normal aged	Train
frontal cortex	GPL13534	GSE66351	GSM2808968	87	Normal aged	Test
frontal cortex	GPL13534	GSE66351	GSM2808969	61	Normal aged	Train
frontal cortex	GPL13534	GSE66351	GSM2808971	85	Normal aged	Train
frontal cortex	GPL13534	GSE66351	GSM2808973	80	Normal aged	Train
frontal cortex	GPL13534	GSE66351	GSM2808974	77	Normal aged	Test
frontal cortex	GPL13534	GSE66351	GSM2808991	60	Normal aged	Test
frontal cortex	GPL13534	GSE66351	GSM2808992	54	Normal aged	Train
frontal cortex	GPL13534	GSE66351	GSM2808993	83	Normal aged	Train
temporal cortex	GPL13534	GSE66351	GSM2809005	88	Normal aged	Train
temporal cortex	GPL13534	GSE66351	GSM2809006	77	Normal aged	Test
temporal cortex	GPL13534	GSE66351	GSM2809007	75	Normal aged	Train
temporal cortex	GPL13534	GSE66351	GSM2809013	53	Normal aged	Train
temporal cortex	GPL13534	GSE66351	GSM2809015	57	Normal aged	Train
temporal cortex	GPL13534	GSE66351	GSM2809016	75	Normal aged	Train
temporal cortex	GPL13534	GSE66351	GSM2809017	76	Normal aged	Test
temporal cortex	GPL13534	GSE66351	GSM2809020	63	Normal aged	Train
temporal cortex	GPL13534	GSE66351	GSM2809021	53	Normal aged	Train
temporal cortex	GPL13534	GSE66351	GSM2809022	53	Normal aged	Train
temporal cortex	GPL13534	GSE66351	GSM2809023	71	Normal aged	Test
temporal cortex	GPL13534	GSE66351	GSM2809025	55	Normal aged	Train
temporal cortex	GPL13534	GSE66351	GSM2809026	59	Normal aged	Train
temporal cortex	GPL13534	GSE66351	GSM2809031	85	Normal aged	Test
temporal cortex	GPL13534	GSE66351	GSM2809032	87	Normal aged	Train
temporal cortex	GPL13534	GSE66351	GSM2809033	61	Normal aged	Train
temporal cortex	GPL13534	GSE66351	GSM2809035	85	Normal aged	Test
temporal cortex	GPL13534	GSE66351	GSM2809037	80	Normal aged	Test
temporal cortex	GPL13534	GSE66351	GSM2809038	77	Normal aged	Train
temporal cortex	GPL13534	GSE66351	GSM2809055	60	Normal aged	Train
temporal cortex	GPL13534	GSE66351	GSM2809056	54	Normal aged	Test
temporal cortex	GPL13534	GSE66351	GSM2809057	83	Normal aged	Train
brain	GPL13534	GSE51923	GSM1255293	66	Normal aged	Train
brain	GPL13534	GSE51923	GSM1255296	52	Normal aged	Train
brain	GPL13534	GSE51923	GSM1255307	66	Normal aged	Train
brain	GPL13534	GSE51923	GSM1255309	52	Normal aged	Train
brain	GPL13534	GSE51923	GSM1255314	66	Normal aged	Test
brain	GPL13534	GSE51923	GSM1255316	52	Normal aged	Test
cerebellum	GPL8490	GSE15745	GSM401538	20	Healthy young	Test
cerebellum	GPL8490	GSE15745	GSM401539	44	Healthy young	Test
cerebellum	GPL8490	GSE15745	GSM401541	38	Healthy young	Train
cerebellum	GPL8490	GSE15745	GSM401543	16	Healthy young	Test
cerebellum	GPL8490	GSE15745	GSM401545	47	Healthy young	Train
cerebellum	GPL8490	GSE15745	GSM401546	25	Healthy young	Train
cerebellum	GPL8490	GSE15745	GSM401548	48	Healthy young	Train
cerebellum	GPL8490	GSE15745	GSM401549	48	Healthy young	Train
cerebellum	GPL8490	GSE15745	GSM401550	33	Healthy young	Test
cerebellum	GPL8490	GSE15745	GSM401552	23	Healthy young	Test
cerebellum	GPL8490	GSE15745	GSM401553	33	Healthy young	Train
cerebellum	GPL8490	GSE15745	GSM401554	16	Healthy young	Test
cerebellum	GPL8490	GSE15745	GSM401557	45	Healthy young	Test
cerebellum	GPL8490	GSE15745	GSM401558	31	Healthy young	Train
cerebellum	GPL8490	GSE15745	GSM401559	48	Healthy young	Test
cerebellum	GPL8490	GSE15745	GSM401560	24	Healthy young	Train
cerebellum	GPL8490	GSE15745	GSM401561	39	Healthy young	Train
cerebellum	GPL8490	GSE15745	GSM401562	20	Healthy young	Test
cerebellum	GPL8490	GSE15745	GSM401564	49	Healthy young	Test
cerebellum	GPL8490	GSE15745	GSM401565	43	Healthy young	Test
cerebellum	GPL8490	GSE15745	GSM401566	39	Healthy young	Train
cerebellum	GPL8490	GSE15745	GSM401568	18	Healthy young	Train
cerebellum	GPL8490	GSE15745	GSM401570	39	Healthy young	Test
cerebellum	GPL8490	GSE15745	GSM401571	31	Healthy young	Test
cerebellum	GPL8490	GSE15745	GSM401573	35	Healthy young	Train
cerebellum	GPL8490	GSE15745	GSM401574	34	Healthy young	Test
cerebellum	GPL8490	GSE15745	GSM401575	49	Healthy young	Test
cerebellum	GPL8490	GSE15745	GSM401576	40	Healthy young	Train
cerebellum	GPL8490	GSE15745	GSM401582	25	Healthy young	Train
cerebellum	GPL8490	GSE15745	GSM401587	43	Healthy young	Train
cerebellum	GPL8490	GSE15745	GSM401588	32	Healthy young	Test
cerebellum	GPL8490	GSE15745	GSM401589	42	Healthy young	Train
cerebellum	GPL8490	GSE15745	GSM401590	20	Healthy young	Train
cerebellum	GPL8490	GSE15745	GSM401593	45	Healthy young	Train
cerebellum	GPL8490	GSE15745	GSM401595	19	Healthy young	Train
cerebellum	GPL8490	GSE15745	GSM401596	48	Healthy young	Test
cerebellum	GPL8490	GSE15745	GSM401597	49	Healthy young	Test
cerebellum	GPL8490	GSE15745	GSM401598	16	Healthy young	Train
cerebellum	GPL8490	GSE15745	GSM401599	17	Healthy young	Test
cerebellum	GPL8490	GSE15745	GSM401600	42	Healthy young	Train
cerebellum	GPL8490	GSE15745	GSM401601	43	Healthy young	Train
cerebellum	GPL8490	GSE15745	GSM401602	37	Healthy young	Train
cerebellum	GPL8490	GSE15745	GSM401603	26	Healthy young	Test
cerebellum	GPL8490	GSE15745	GSM401604	20	Healthy young	Test
cerebellum	GPL8490	GSE15745	GSM401605	48	Healthy young	Train
cerebellum	GPL8490	GSE15745	GSM401606	16	Healthy young	Train
cerebellum	GPL8490	GSE15745	GSM401608	27	Healthy young	Train
cerebellum	GPL8490	GSE15745	GSM401609	23	Healthy young	Train
cerebellum	GPL8490	GSE15745	GSM401610	22	Healthy young	Test
cerebellum	GPL8490	GSE15745	GSM401611	17	Healthy young	Test
cerebellum	GPL8490	GSE15745	GSM401612	32	Healthy young	Train
cerebellum	GPL8490	GSE15745	GSM401613	20	Healthy young	Test
cerebellum	GPL8490	GSE15745	GSM401614	28	Healthy young	Train
cerebellum	GPL8490	GSE15745	GSM401615	46	Healthy young	Train
cerebellum	GPL8490	GSE15745	GSM401617	48	Healthy young	Train
cerebellum	GPL8490	GSE15745	GSM401622	39	Healthy young	Train
cerebellum	GPL8490	GSE15745	GSM401627	18	Healthy young	Test
cerebellum	GPL8490	GSE15745	GSM401630	20	Healthy young	Train
cerebellum	GPL8490	GSE15745	GSM401631	41	Healthy young	Train
cerebellum	GPL8490	GSE15745	GSM401632	28	Healthy young	Train
cerebellum	GPL8490	GSE15745	GSM401633	47	Healthy young	Test
cerebellum	GPL8490	GSE15745	GSM401634	47	Healthy young	Train
cerebellum	GPL8490	GSE15745	GSM401635	33	Healthy young	Train
cerebellum	GPL8490	GSE15745	GSM401636	31	Healthy young	Test
cerebellum	GPL8490	GSE15745	GSM401638	45	Healthy young	Test
cerebellum	GPL8490	GSE15745	GSM401639	17	Healthy young	Test
cerebellum	GPL8490	GSE15745	GSM401640	46	Healthy young	Train
cerebellum	GPL8490	GSE15745	GSM401641	42	Healthy young	Train
cerebellum	GPL8490	GSE15745	GSM401643	28	Healthy young	Train
cerebellum	GPL8490	GSE15745	GSM401644	27	Healthy young	Train
cerebellum	GPL8490	GSE15745	GSM401645	18	Healthy young	Test
cerebellum	GPL8490	GSE15745	GSM401646	40	Healthy young	Train
cerebellum	GPL8490	GSE15745	GSM401647	47	Healthy young	Test
cerebellum	GPL8490	GSE15745	GSM401648	20	Healthy young	Train
cerebellum	GPL8490	GSE15745	GSM401650	22	Healthy young	Test
cerebellum	GPL8490	GSE15745	GSM401652	20	Healthy young	Train
cerebellum	GPL8490	GSE15745	GSM401653	43	Healthy young	Train
cerebellum	GPL8490	GSE15745	GSM401654	48	Healthy young	Train
cerebellum	GPL8490	GSE15745	GSM401655	19	Healthy young	Train
cerebellum	GPL8490	GSE15745	GSM401656	33	Healthy young	Train
cerebellum	GPL8490	GSE15745	GSM401657	41	Healthy young	Train
cerebellum	GPL8490	GSE15745	GSM401658	48	Healthy young	Test
FCTX	GPL8490	GSE15745	GSM401659	20	Healthy young	Train
frontal cortex	GPL8490	GSE15745	GSM401660	44	Healthy young	Train
FCTX	GPL8490	GSE15745	GSM401662	38	Healthy young	Test
FCTX	GPL8490	GSE15745	GSM401664	16	Healthy young	Train
FCTX	GPL8490	GSE15745	GSM401666	22	Healthy young	Test
FCTX	GPL8490	GSE15745	GSM401667	25	Healthy young	Test
FCTX	GPL8490	GSE15745	GSM401668	19	Healthy young	Train
FCTX	GPL8490	GSE15745	GSM401669	48	Healthy young	Train
FCTX	GPL8490	GSE15745	GSM401670	47	Healthy young	Train
FCTX	GPL8490	GSE15745	GSM401671	23	Healthy young	Train
FCTX	GPL8490	GSE15745	GSM401674	35	Healthy young	Train
FCTX	GPL8490	GSE15745	GSM401676	48	Healthy young	Test
FCTX	GPL8490	GSE15745	GSM401677	28	Healthy young	Test
FCTX	GPL8490	GSE15745	GSM401678	47	Healthy young	Train
FCTX	GPL8490	GSE15745	GSM401679	28	Healthy young	Train
FCTX	GPL8490	GSE15745	GSM401680	43	Healthy young	Train
FCTX	GPL8490	GSE15745	GSM401681	49	Healthy young	Train
FCTX	GPL8490	GSE15745	GSM401682	33	Healthy young	Train
FCTX	GPL8490	GSE15745	GSM401683	17	Healthy young	Train
FCTX	GPL8490	GSE15745	GSM401684	20	Healthy young	Test
FCTX	GPL8490	GSE15745	GSM401685	33	Healthy young	Train
FCTX	GPL8490	GSE15745	GSM401686	48	Healthy young	Train
FCTX	GPL8490	GSE15745	GSM401687	16	Healthy young	Train
FCTX	GPL8490	GSE15745	GSM401688	18	Healthy young	Train
FCTX	GPL8490	GSE15745	GSM401690	19	Healthy young	Train
FCTX	GPL8490	GSE15745	GSM401691	46	Healthy young	Train
FCTX	GPL8490	GSE15745	GSM401692	34	Healthy young	Test
FCTX	GPL8490	GSE15745	GSM401693	28	Healthy young	Test
FCTX	GPL8490	GSE15745	GSM401694	41	Healthy young	Train
FCTX	GPL8490	GSE15745	GSM401695	45	Healthy young	Train
FCTX	GPL8490	GSE15745	GSM401696	43	Healthy young	Train
FCTX	GPL8490	GSE15745	GSM401697	29	Healthy young	Test
FCTX	GPL8490	GSE15745	GSM401699	32	Healthy young	Train
FCTX	GPL8490	GSE15745	GSM401700	19	Healthy young	Test
FCTX	GPL8490	GSE15745	GSM401701	49	Healthy young	Train
FCTX	GPL8490	GSE15745	GSM401702	48	Healthy young	Test
FCTX	GPL8490	GSE15745	GSM401704	39	Healthy young	Train
FCTX	GPL8490	GSE15745	GSM401706	21	Healthy young	Train
FCTX	GPL8490	GSE15745	GSM401707	18	Healthy young	Train
FCTX	GPL8490	GSE15745	GSM401708	45	Healthy young	Test
FCTX	GPL8490	GSE15745	GSM401709	40	Healthy young	Train
FCTX	GPL8490	GSE15745	GSM401710	19	Healthy young	Test
FCTX	GPL8490	GSE15745	GSM401711	38	Healthy young	Test
FCTX	GPL8490	GSE15745	GSM401712	18	Healthy young	Test
FCTX	GPL8490	GSE15745	GSM401715	49	Healthy young	Train
FCTX	GPL8490	GSE15745	GSM401716	16	Healthy young	Train
FCTX	GPL8490	GSE15745	GSM401718	42	Healthy young	Train
FCTX	GPL8490	GSE15745	GSM401719	39	Healthy young	Test
FCTX	GPL8490	GSE15745	GSM401720	37	Healthy young	Train
FCTX	GPL8490	GSE15745	GSM401721	41	Healthy young	Test
FCTX	GPL8490	GSE15745	GSM401722	20	Healthy young	Train
FCTX	GPL8490	GSE15745	GSM401723	17	Healthy young	Train
FCTX	GPL8490	GSE15745	GSM401724	16	Healthy young	Train
FCTX	GPL8490	GSE15745	GSM401726	20	Healthy young	Train
FCTX	GPL8490	GSE15745	GSM401727	48	Healthy young	Test
FCTX	GPL8490	GSE15745	GSM401728	22	Healthy young	Train
FCTX	GPL8490	GSE15745	GSM401729	32	Healthy young	Train
FCTX	GPL8490	GSE15745	GSM401730	20	Healthy young	Train
FCTX	GPL8490	GSE15745	GSM401731	20	Healthy young	Test
FCTX	GPL8490	GSE15745	GSM401733	46	Healthy young	Train
FCTX	GPL8490	GSE15745	GSM401735	47	Healthy young	Train
FCTX	GPL8490	GSE15745	GSM401736	48	Healthy young	Train
FCTX	GPL8490	GSE15745	GSM401737	40	Healthy young	Train
FCTX	GPL8490	GSE15745	GSM401738	23	Healthy young	Train
FCTX	GPL8490	GSE15745	GSM401739	33	Healthy young	Train
FCTX	GPL8490	GSE15745	GSM401740	39	Healthy young	Train
FCTX	GPL8490	GSE15745	GSM401744	47	Healthy young	Train
FCTX	GPL8490	GSE15745	GSM401750	42	Healthy young	Train
FCTX	GPL8490	GSE15745	GSM401760	48	Healthy young	Train
FCTX	GPL8490	GSE15745	GSM401761	27	Healthy young	Train
FCTX	GPL8490	GSE15745	GSM401762	48	Healthy young	Test
FCTX	GPL8490	GSE15745	GSM401765	39	Healthy young	Test
FCTX	GPL8490	GSE15745	GSM401766	25	Healthy young	Train
FCTX	GPL8490	GSE15745	GSM401767	48	Healthy young	Train
FCTX	GPL8490	GSE15745	GSM401768	42	Healthy young	Train
FCTX	GPL8490	GSE15745	GSM401772	43	Healthy young	Test
FCTX	GPL8490	GSE15745	GSM401773	45	Healthy young	Train
FCTX	GPL8490	GSE15745	GSM401777	24	Healthy young	Train
FCTX	GPL8490	GSE15745	GSM401778	43	Healthy young	Test
FCTX	GPL8490	GSE15745	GSM401779	18	Healthy young	Train
FCTX	GPL8490	GSE15745	GSM401780	39	Healthy young	Train
FCTX	GPL8490	GSE15745	GSM401782	43	Healthy young	Train
FCTX	GPL8490	GSE15745	GSM401784	40	Healthy young	Train
FCTX	GPL8490	GSE15745	GSM401785	22	Healthy young	Train
FCTX	GPL8490	GSE15745	GSM401786	26	Healthy young	Test
FCTX	GPL8490	GSE15745	GSM401788	31	Healthy young	Test
FCTX	GPL8490	GSE15745	GSM401789	33	Healthy young	Train
FCTX	GPL8490	GSE15745	GSM401790	27	Healthy young	Train
FCTX	GPL8490	GSE15745	GSM401791	26	Healthy young	Train
pons	GPL8490	GSE15745	GSM401806	20	Healthy young	Train
pons	GPL8490	GSE15745	GSM401807	44	Healthy young	Test
pons	GPL8490	GSE15745	GSM401808	23	Healthy young	Train
pons	GPL8490	GSE15745	GSM401809	38	Healthy young	Train
pons	GPL8490	GSE15745	GSM401811	16	Healthy young	Train
pons	GPL8490	GSE15745	GSM401813	22	Healthy young	Train
pons	GPL8490	GSE15745	GSM401814	25	Healthy young	Test
pons	GPL8490	GSE15745	GSM401815	19	Healthy young	Train
pons	GPL8490	GSE15745	GSM401816	48	Healthy young	Train
pons	GPL8490	GSE15745	GSM401818	48	Healthy young	Train
pons	GPL8490	GSE15745	GSM401819	33	Healthy young	Train
pons	GPL8490	GSE15745	GSM401820	33	Healthy young	Test
pons	GPL8490	GSE15745	GSM401821	49	Healthy young	Train
pons	GPL8490	GSE15745	GSM401822	16	Healthy young	Test
pons	GPL8490	GSE15745	GSM401824	48	Healthy young	Train
pons	GPL8490	GSE15745	GSM401825	45	Healthy young	Train
pons	GPL8490	GSE15745	GSM401826	22	Healthy young	Train
pons	GPL8490	GSE15745	GSM401827	43	Healthy young	Test
pons	GPL8490	GSE15745	GSM401828	43	Healthy young	Train
pons	GPL8490	GSE15745	GSM401829	48	Healthy young	Test
pons	GPL8490	GSE15745	GSM401831	29	Healthy young	Test
pons	GPL8490	GSE15745	GSM401832	32	Healthy young	Train
pons	GPL8490	GSE15745	GSM401833	28	Healthy young	Train
pons	GPL8490	GSE15745	GSM401834	18	Healthy young	Train
pons	GPL8490	GSE15745	GSM401835	45	Healthy young	Train
pons	GPL8490	GSE15745	GSM401836	47	Healthy young	Train
pons	GPL8490	GSE15745	GSM401838	19	Healthy young	Train
pons	GPL8490	GSE15745	GSM401840	17	Healthy young	Test
pons	GPL8490	GSE15745	GSM401842	15	Healthy young	Test
pons	GPL8490	GSE15745	GSM401843	21	Healthy young	Train
pons	GPL8490	GSE15745	GSM401844	18	Healthy young	Train
pons	GPL8490	GSE15745	GSM401845	49	Healthy young	Test
pons	GPL8490	GSE15745	GSM401846	39	Healthy young	Train
pons	GPL8490	GSE15745	GSM401847	38	Healthy young	Train
pons	GPL8490	GSE15745	GSM401848	18	Healthy young	Test
pons	GPL8490	GSE15745	GSM401849	40	Healthy young	Test
pons	GPL8490	GSE15745	GSM401852	34	Healthy young	Train
pons	GPL8490	GSE15745	GSM401861	39	Healthy young	Train
pons	GPL8490	GSE15745	GSM401864	47	Healthy young	Train
pons	GPL8490	GSE15745	GSM401870	16	Healthy young	Train
pons	GPL8490	GSE15745	GSM401871	48	Healthy young	Train
pons	GPL8490	GSE15745	GSM401872	42	Healthy young	Train
pons	GPL8490	GSE15745	GSM401873	37	Healthy young	Train
pons	GPL8490	GSE15745	GSM401874	39	Healthy young	Test
pons	GPL8490	GSE15745	GSM401875	41	Healthy young	Train
pons	GPL8490	GSE15745	GSM401876	16	Healthy young	Train
pons	GPL8490	GSE15745	GSM401877	17	Healthy young	Train
pons	GPL8490	GSE15745	GSM401878	27	Healthy young	Train
pons	GPL8490	GSE15745	GSM401879	31	Healthy young	Train
pons	GPL8490	GSE15745	GSM401880	22	Healthy young	Train
pons	GPL8490	GSE15745	GSM401886	39	Healthy young	Test
pons	GPL8490	GSE15745	GSM401887	23	Healthy young	Train
pons	GPL8490	GSE15745	GSM401889	32	Healthy young	Train
pons	GPL8490	GSE15745	GSM401890	28	Healthy young	Test
pons	GPL8490	GSE15745	GSM401891	47	Healthy young	Test
pons	GPL8490	GSE15745	GSM401892	49	Healthy young	Train
pons	GPL8490	GSE15745	GSM401893	24	Healthy young	Train
pons	GPL8490	GSE15745	GSM401894	43	Healthy young	Train
pons	GPL8490	GSE15745	GSM401897	20	Healthy young	Train
pons	GPL8490	GSE15745	GSM401898	48	Healthy young	Train
pons	GPL8490	GSE15745	GSM401900	25	Healthy young	Train
pons	GPL8490	GSE15745	GSM401901	49	Healthy young	Train
pons	GPL8490	GSE15745	GSM401902	33	Healthy young	Test
pons	GPL8490	GSE15745	GSM401903	20	Healthy young	Train
pons	GPL8490	GSE15745	GSM401904	47	Healthy young	Train
pons	GPL8490	GSE15745	GSM401905	32	Healthy young	Train
pons	GPL8490	GSE15745	GSM401906	42	Healthy young	Train
pons	GPL8490	GSE15745	GSM401908	28	Healthy young	Train
pons	GPL8490	GSE15745	GSM401909	46	Healthy young	Train
pons	GPL8490	GSE15745	GSM401910	48	Healthy young	Train
pons	GPL8490	GSE15745	GSM401911	20	Healthy young	Train
pons	GPL8490	GSE15745	GSM401912	20	Healthy young	Test
pons	GPL8490	GSE15745	GSM401914	33	Healthy young	Train
pons	GPL8490	GSE15745	GSM401916	26	Healthy young	Test
pons	GPL8490	GSE15745	GSM401917	48	Healthy young	Test
pons	GPL8490	GSE15745	GSM401918	40	Healthy young	Train
pons	GPL8490	GSE15745	GSM401919	17	Healthy young	Train
pons	GPL8490	GSE15745	GSM401920	46	Healthy young	Train
pons	GPL8490	GSE15745	GSM401922	20	Healthy young	Train
pons	GPL8490	GSE15745	GSM401923	19	Healthy young	Test
pons	GPL8490	GSE15745	GSM401924	27	Healthy young	Train
pons	GPL8490	GSE15745	GSM401925	20	Healthy young	Train
pons	GPL8490	GSE15745	GSM401926	43	Healthy young	Train
pons	GPL8490	GSE15745	GSM401927	18	Healthy young	Train
pons	GPL8490	GSE15745	GSM401930	43	Healthy young	Train
temporal cortex	GPL8490	GSE15745	GSM401931	20	Healthy young	Train
temporal cortex	GPL8490	GSE15745	GSM401932	44	Healthy young	Train
temporal cortex	GPL8490	GSE15745	GSM401934	33	Healthy young	Train
temporal cortex	GPL8490	GSE15745	GSM401936	16	Healthy young	Test
temporal cortex	GPL8490	GSE15745	GSM401938	22	Healthy young	Train
temporal cortex	GPL8490	GSE15745	GSM401939	25	Healthy young	Test
temporal cortex	GPL8490	GSE15745	GSM401940	47	Healthy young	Test
temporal cortex	GPL8490	GSE15745	GSM401941	48	Healthy young	Test
temporal cortex	GPL8490	GSE15745	GSM401943	48	Healthy young	Train
temporal cortex	GPL8490	GSE15745	GSM401945	48	Healthy young	Train
temporal cortex	GPL8490	GSE15745	GSM401946	33	Healthy young	Train
temporal cortex	GPL8490	GSE15745	GSM401947	42	Healthy young	Test
temporal cortex	GPL8490	GSE15745	GSM401948	31	Healthy young	Train
temporal cortex	GPL8490	GSE15745	GSM401949	49	Healthy young	Test
temporal cortex	GPL8490	GSE15745	GSM401951	43	Healthy young	Train
temporal cortex	GPL8490	GSE15745	GSM401952	45	Healthy young	Train
temporal cortex	GPL8490	GSE15745	GSM401953	20	Healthy young	Train
temporal cortex	GPL8490	GSE15745	GSM401954	47	Healthy young	Test
temporal cortex	GPL8490	GSE15745	GSM401955	39	Healthy young	Test
temporal cortex	GPL8490	GSE15745	GSM401956	39	Healthy young	Test
temporal cortex	GPL8490	GSE15745	GSM401957	15	Healthy young	Test
temporal cortex	GPL8490	GSE15745	GSM401959	48	Healthy young	Train
temporal cortex	GPL8490	GSE15745	GSM401960	28	Healthy young	Test
temporal cortex	GPL8490	GSE15745	GSM401962	29	Healthy young	Train
temporal cortex	GPL8490	GSE15745	GSM401964	34	Healthy young	Train
temporal cortex	GPL8490	GSE15745	GSM401965	18	Healthy young	Test
temporal cortex	GPL8490	GSE15745	GSM401967	18	Healthy young	Train
temporal cortex	GPL8490	GSE15745	GSM401968	17	Healthy young	Train
temporal cortex	GPL8490	GSE15745	GSM401969	21	Healthy young	Test
temporal cortex	GPL8490	GSE15745	GSM401971	46	Healthy young	Train
temporal cortex	GPL8490	GSE15745	GSM401973	40	Healthy young	Train
temporal cortex	GPL8490	GSE15745	GSM401975	32	Healthy young	Test
temporal cortex	GPL8490	GSE15745	GSM401976	48	Healthy young	Test
temporal cortex	GPL8490	GSE15745	GSM401978	28	Healthy young	Train
temporal cortex	GPL8490	GSE15745	GSM401982	20	Healthy young	Train
temporal cortex	GPL8490	GSE15745	GSM401988	24	Healthy young	Train
temporal cortex	GPL8490	GSE15745	GSM401989	32	Healthy young	Test
temporal cortex	GPL8490	GSE15745	GSM401992	39	Healthy young	Train
temporal cortex	GPL8490	GSE15745	GSM402002	16	Healthy young	Train
temporal cortex	GPL8490	GSE15745	GSM402003	27	Healthy young	Train
temporal cortex	GPL8490	GSE15745	GSM402004	17	Healthy young	Test
temporal cortex	GPL8490	GSE15745	GSM402005	41	Healthy young	Test
temporal cortex	GPL8490	GSE15745	GSM402006	42	Healthy young	Train
temporal cortex	GPL8490	GSE15745	GSM402007	39	Healthy young	Train
temporal cortex	GPL8490	GSE15745	GSM402008	37	Healthy young	Train
temporal cortex	GPL8490	GSE15745	GSM402009	26	Healthy young	Test
temporal cortex	GPL8490	GSE15745	GSM402010	20	Healthy young	Train
temporal cortex	GPL8490	GSE15745	GSM402012	16	Healthy young	Train
temporal cortex	GPL8490	GSE15745	GSM402015	48	Healthy young	Train
temporal cortex	GPL8490	GSE15745	GSM402016	20	Healthy young	Train
temporal cortex	GPL8490	GSE15745	GSM402017	19	Healthy young	Test
temporal cortex	GPL8490	GSE15745	GSM402018	43	Healthy young	Test
temporal cortex	GPL8490	GSE15745	GSM402019	47	Healthy young	Test
temporal cortex	GPL8490	GSE15745	GSM402020	23	Healthy young	Train
temporal cortex	GPL8490	GSE15745	GSM402023	22	Healthy young	Train
temporal cortex	GPL8490	GSE15745	GSM402024	49	Healthy young	Train
temporal cortex	GPL8490	GSE15745	GSM402025	33	Healthy young	Test
temporal cortex	GPL8490	GSE15745	GSM402026	49	Healthy young	Train
temporal cortex	GPL8490	GSE15745	GSM402027	47	Healthy young	Test
temporal cortex	GPL8490	GSE15745	GSM402029	45	Healthy young	Train
temporal cortex	GPL8490	GSE15745	GSM402030	19	Healthy young	Train
temporal cortex	GPL8490	GSE15745	GSM402031	18	Healthy young	Test
temporal cortex	GPL8490	GSE15745	GSM402033	39	Healthy young	Train
temporal cortex	GPL8490	GSE15745	GSM402034	27	Healthy young	Train
temporal cortex	GPL8490	GSE15745	GSM402035	41	Healthy young	Train
temporal cortex	GPL8490	GSE15745	GSM402037	18	Healthy young	Train
temporal cortex	GPL8490	GSE15745	GSM402038	31	Healthy young	Test
temporal cortex	GPL8490	GSE15745	GSM402039	20	Healthy young	Test
temporal cortex	GPL8490	GSE15745	GSM402040	33	Healthy young	Train
temporal cortex	GPL8490	GSE15745	GSM402041	48	Healthy young	Train
temporal cortex	GPL8490	GSE15745	GSM402042	26	Healthy young	Train
temporal cortex	GPL8490	GSE15745	GSM402043	38	Healthy young	Train
temporal cortex	GPL8490	GSE15745	GSM402046	43	Healthy young	Train
temporal cortex	GPL8490	GSE15745	GSM402047	48	Healthy young	Train
temporal cortex	GPL8490	GSE15745	GSM402048	23	Healthy young	Train
temporal cortex	GPL8490	GSE15745	GSM402049	17	Healthy young	Train
temporal cortex	GPL8490	GSE15745	GSM402051	16	Healthy young	Train
temporal cortex	GPL8490	GSE15745	GSM402052	43	Healthy young	Test
temporal cortex	GPL8490	GSE15745	GSM402053	43	Healthy young	Train
temporal cortex	GPL8490	GSE15745	GSM402054	22	Healthy young	Train
temporal cortex	GPL8490	GSE15745	GSM402055	40	Healthy young	Train
temporal cortex	GPL8490	GSE15745	GSM402056	49	Healthy young	Train
temporal cortex	GPL8490	GSE15745	GSM402057	38	Healthy young	Train
Peripheral Blood	GPL13534	GSE53740	GSM1299657	45	Healthy young	Train
Peripheral Blood	GPL13534	GSE53740	GSM1299691	45	Healthy young	Test
Peripheral Blood	GPL13534	GSE53740	GSM1299717	48	Healthy young	Test
Peripheral Blood	GPL13534	GSE53740	GSM1299794	50	Healthy young	Train
Peripheral Blood	GPL13534	GSE53740	GSM1299806	37	Healthy young	Test
Peripheral Blood	GPL13534	GSE53740	GSM1300335	47	Healthy young	Train
Peripheral Blood	GPL13534	GSE53740	GSM1300363	48	Healthy young	Train
Peripheral Blood	GPL13534	GSE53740	GSM1300489	46	Healthy young	Train
Peripheral Blood	GPL13534	GSE53740	GSM1300521	47	Healthy young	Test
Peripheral Blood	GPL13534	GSE53740	GSM1300535	49	Healthy young	Train
Peripheral Blood	GPL13534	GSE53740	GSM1300561	46	Healthy young	Test
occipital cortex separated into neuron- and glia-specific fractions	GPL13534	GSE66351	GSM2808885	18	Healthy young	Train
occipital cortex separated into neuron- and glia-specific fractions	GPL13534	GSE66351	GSM2808886	18	Healthy young	Test
occipital cortex separated into neuron- and glia-specific fractions	GPL13534	GSE66351	GSM2808901	19	Healthy young	Train
occipital cortex separated into neuron- and glia-specific fractions	GPL13534	GSE66351	GSM2808902	19	Healthy young	Train
frontal cortex	GPL13534	GSE66351	GSM2808950	18	Healthy young	Test
frontal cortex	GPL13534	GSE66351	GSM2808954	46	Healthy young	Train
frontal cortex	GPL13534	GSE66351	GSM2808955	50	Healthy young	Train
frontal cortex	GPL13534	GSE66351	GSM2808972	46	Healthy young	Train
temporal cortex	GPL13534	GSE66351	GSM2809014	18	Healthy young	Test
temporal cortex	GPL13534	GSE66351	GSM2809018	46	Healthy young	Train
temporal cortex	GPL13534	GSE66351	GSM2809019	50	Healthy young	Train
temporal cortex	GPL13534	GSE66351	GSM2809036	46	Healthy young	Train
brain	GPL13534	GSE51923	GSM1255294	48	Healthy young	Test
brain	GPL13534	GSE51923	GSM1255295	47	Healthy young	Train
brain	GPL13534	GSE51923	GSM1255308	48	Healthy young	Train
brain	GPL13534	GSE51923	GSM1255315	48	Healthy young	Train
Peripheral Blood	GPL13534	GSE53740	GSM1300342	71	AD	Test
Peripheral Blood	GPL13534	GSE53740	GSM1300354	91	AD	Test
Peripheral Blood	GPL13534	GSE53740	GSM1300366	61	AD	Train
Peripheral Blood	GPL13534	GSE53740	GSM1300378	72	AD	Test
Peripheral Blood	GPL13534	GSE53740	GSM1300390	59	AD	Train
Peripheral Blood	GPL13534	GSE53740	GSM1300402	64	AD	Train
Peripheral Blood	GPL13534	GSE53740	GSM1300414	61	AD	Train
Peripheral Blood	GPL13534	GSE53740	GSM1300426	68	AD	Train
Peripheral Blood	GPL13534	GSE53740	GSM1300493	74	AD	Test
Peripheral Blood	GPL13534	GSE53740	GSM1300499	86	AD	Test
Peripheral Blood	GPL13534	GSE53740	GSM1300500	55	AD	Train
Peripheral Blood	GPL13534	GSE53740	GSM1300524	61	AD	Test
Peripheral Blood	GPL13534	GSE53740	GSM1300538	68	AD	Test
Peripheral Blood	GPL13534	GSE53740	GSM1300550	80	AD	Train
Peripheral Blood	GPL13534	GSE53740	GSM1300556	70	AD	Test
BA9 Grey matter	GPL13534	GSE57361	GSM1381002	81	AD	Train
BA9 Grey matter	GPL13534	GSE57361	GSM1381003	85	AD	Train
BA9 Grey matter	GPL13534	GSE57361	GSM1381004	87	AD	Test
BA9 Grey matter	GPL13534	GSE57361	GSM1381005	77	AD	Test
BA9 Grey matter	GPL13534	GSE57361	GSM1381006	79	AD	Test
BA9 Grey matter	GPL13534	GSE57361	GSM1381007	84	AD	Train
BA9 Grey matter	GPL13534	GSE57361	GSM2742407	81	AD	Train
occipital cortex separated into neuron- and glia-specific fractions	GPL13534	GSE66351	GSM2808875	78	AD	Test
occipital cortex separated into neuron- and glia-specific fractions	GPL13534	GSE66351	GSM2808876	78	AD	Test
occipital cortex separated into neuron- and glia-specific fractions	GPL13534	GSE66351	GSM2808877	76	AD	Train
occipital cortex separated into neuron- and glia-specific fractions	GPL13534	GSE66351	GSM2808878	76	AD	Test
occipital cortex separated into neuron- and glia-specific fractions	GPL13534	GSE66351	GSM2808879	75	AD	Test
occipital cortex separated into neuron- and glia-specific fractions	GPL13534	GSE66351	GSM2808880	75	AD	Train
occipital cortex separated into neuron- and glia-specific fractions	GPL13534	GSE66351	GSM2808881	85	AD	Train
occipital cortex separated into neuron- and glia-specific fractions	GPL13534	GSE66351	GSM2808882	85	AD	Train
occipital cortex separated into neuron- and glia-specific fractions	GPL13534	GSE66351	GSM2808883	94	AD	Train
occipital cortex separated into neuron- and glia-specific fractions	GPL13534	GSE66351	GSM2808884	94	AD	Train
occipital cortex separated into neuron- and glia-specific fractions	GPL13534	GSE66351	GSM2808887	88	AD	Train
occipital cortex separated into neuron- and glia-specific fractions	GPL13534	GSE66351	GSM2808888	88	AD	Train
occipital cortex separated into neuron- and glia-specific fractions	GPL13534	GSE66351	GSM2808889	81	AD	Train
occipital cortex separated into neuron- and glia-specific fractions	GPL13534	GSE66351	GSM2808890	81	AD	Test
occipital cortex separated into neuron- and glia-specific fractions	GPL13534	GSE66351	GSM2808891	77	AD	Train
occipital cortex separated into neuron- and glia-specific fractions	GPL13534	GSE66351	GSM2808892	77	AD	Train
occipital cortex separated into neuron- and glia-specific fractions	GPL13534	GSE66351	GSM2808911	76	AD	Test
occipital cortex separated into neuron- and glia-specific fractions	GPL13534	GSE66351	GSM2808912	76	AD	Train
occipital cortex separated into neuron- and glia-specific fractions	GPL13534	GSE66351	GSM2808913	75	AD	Train
occipital cortex separated into neuron- and glia-specific fractions	GPL13534	GSE66351	GSM2808914	75	AD	Train
occipital cortex separated into neuron- and glia-specific fractions	GPL13534	GSE66351	GSM2808927	78	AD	Test
occipital cortex separated into neuron- and glia-specific fractions	GPL13534	GSE66351	GSM2808928	78	AD	Test
occipital cortex separated into neuron- and glia-specific fractions	GPL13534	GSE66351	GSM2808929	93	AD	Train
occipital cortex separated into neuron- and glia-specific fractions	GPL13534	GSE66351	GSM2808930	93	AD	Train
occipital cortex separated into neuron- and glia-specific fractions	GPL13534	GSE66351	GSM2808931	70	AD	Train
occipital cortex separated into neuron- and glia-specific fractions	GPL13534	GSE66351	GSM2808932	70	AD	Train
occipital cortex separated into neuron- and glia-specific fractions	GPL13534	GSE66351	GSM2808933	85	AD	Test
occipital cortex separated into neuron- and glia-specific fractions	GPL13534	GSE66351	GSM2808934	85	AD	Test
occipital cortex separated into neuron- and glia-specific fractions	GPL13534	GSE66351	GSM2808935	73	AD	Train
occipital cortex separated into neuron- and glia-specific fractions	GPL13534	GSE66351	GSM2808936	73	AD	Train
frontal cortex	GPL13534	GSE66351	GSM2808937	81	AD	Train
frontal cortex	GPL13534	GSE66351	GSM2808938	90	AD	Train
frontal cortex	GPL13534	GSE66351	GSM2808939	82	AD	Train
frontal cortex	GPL13534	GSE66351	GSM2808940	80	AD	Train
frontal cortex	GPL13534	GSE66351	GSM2808944	73	AD	Test
frontal cortex	GPL13534	GSE66351	GSM2808945	65	AD	Train
frontal cortex	GPL13534	GSE66351	GSM2808946	67	AD	Train
frontal cortex	GPL13534	GSE66351	GSM2808947	93	AD	Train
frontal cortex	GPL13534	GSE66351	GSM2808948	74	AD	Test
frontal cortex	GPL13534	GSE66351	GSM2808960	73	AD	Train
frontal cortex	GPL13534	GSE66351	GSM2808963	89	AD	Train
frontal cortex	GPL13534	GSE66351	GSM2808964	75	AD	Train
frontal cortex	GPL13534	GSE66351	GSM2808965	83	AD	Test
frontal cortex	GPL13534	GSE66351	GSM2808966	82	AD	Test
frontal cortex	GPL13534	GSE66351	GSM2808970	68	AD	Train
frontal cortex	GPL13534	GSE66351	GSM2808975	78	AD	Train
frontal cortex	GPL13534	GSE66351	GSM2808976	85	AD	Train
frontal cortex	GPL13534	GSE66351	GSM2808977	62	AD	Train
frontal cortex	GPL13534	GSE66351	GSM2808978	97	AD	Test
frontal cortex	GPL13534	GSE66351	GSM2808979	85	AD	Train
frontal cortex	GPL13534	GSE66351	GSM2808980	93	AD	Test
frontal cortex	GPL13534	GSE66351	GSM2808981	73	AD	Train
frontal cortex	GPL13534	GSE66351	GSM2808982	93	AD	Test
frontal cortex	GPL13534	GSE66351	GSM2808983	76	AD	Train
frontal cortex	GPL13534	GSE66351	GSM2808984	87	AD	Train
frontal cortex	GPL13534	GSE66351	GSM2808985	88	AD	Train
frontal cortex	GPL13534	GSE66351	GSM2808986	78	AD	Train
frontal cortex	GPL13534	GSE66351	GSM2808987	87	AD	Train
frontal cortex	GPL13534	GSE66351	GSM2808988	83	AD	Train
frontal cortex	GPL13534	GSE66351	GSM2808989	78	AD	Test
frontal cortex	GPL13534	GSE66351	GSM2808990	76	AD	Train
frontal cortex	GPL13534	GSE66351	GSM2808994	88	AD	Train
frontal cortex	GPL13534	GSE66351	GSM2808995	80	AD	Test
frontal cortex	GPL13534	GSE66351	GSM2808996	80	AD	Train
frontal cortex	GPL13534	GSE66351	GSM2808997	70	AD	Test
frontal cortex	GPL13534	GSE66351	GSM2808998	75	AD	Test
frontal cortex	GPL13534	GSE66351	GSM2808999	79	AD	Train
temporal cortex	GPL13534	GSE66351	GSM2809000	83	AD	Train
temporal cortex	GPL13534	GSE66351	GSM2809001	81	AD	Train
temporal cortex	GPL13534	GSE66351	GSM2809002	90	AD	Train
temporal cortex	GPL13534	GSE66351	GSM2809003	82	AD	Train
temporal cortex	GPL13534	GSE66351	GSM2809004	80	AD	Test
temporal cortex	GPL13534	GSE66351	GSM2809008	73	AD	Test
temporal cortex	GPL13534	GSE66351	GSM2809009	65	AD	Train
temporal cortex	GPL13534	GSE66351	GSM2809010	67	AD	Train
temporal cortex	GPL13534	GSE66351	GSM2809011	93	AD	Train
temporal cortex	GPL13534	GSE66351	GSM2809012	74	AD	Train
temporal cortex	GPL13534	GSE66351	GSM2809024	73	AD	Train
temporal cortex	GPL13534	GSE66351	GSM2809027	89	AD	Train
temporal cortex	GPL13534	GSE66351	GSM2809028	75	AD	Test
temporal cortex	GPL13534	GSE66351	GSM2809029	83	AD	Train
temporal cortex	GPL13534	GSE66351	GSM2809030	82	AD	Train
temporal cortex	GPL13534	GSE66351	GSM2809034	68	AD	Train
temporal cortex	GPL13534	GSE66351	GSM2809039	78	AD	Train
temporal cortex	GPL13534	GSE66351	GSM2809040	85	AD	Train
temporal cortex	GPL13534	GSE66351	GSM2809041	62	AD	Train
temporal cortex	GPL13534	GSE66351	GSM2809042	97	AD	Train
temporal cortex	GPL13534	GSE66351	GSM2809043	85	AD	Test
temporal cortex	GPL13534	GSE66351	GSM2809044	93	AD	Train
temporal cortex	GPL13534	GSE66351	GSM2809045	73	AD	Train
temporal cortex	GPL13534	GSE66351	GSM2809046	93	AD	Train
temporal cortex	GPL13534	GSE66351	GSM2809047	76	AD	Test
temporal cortex	GPL13534	GSE66351	GSM2809048	87	AD	Train
temporal cortex	GPL13534	GSE66351	GSM2809049	88	AD	Test
temporal cortex	GPL13534	GSE66351	GSM2809050	78	AD	Train
temporal cortex	GPL13534	GSE66351	GSM2809051	87	AD	Test
temporal cortex	GPL13534	GSE66351	GSM2809052	83	AD	Train
temporal cortex	GPL13534	GSE66351	GSM2809053	78	AD	Train
temporal cortex	GPL13534	GSE66351	GSM2809054	76	AD	Train
temporal cortex	GPL13534	GSE66351	GSM2809058	88	AD	Test
temporal cortex	GPL13534	GSE66351	GSM2809059	80	AD	Train
temporal cortex	GPL13534	GSE66351	GSM2809060	80	AD	Test
temporal cortex	GPL13534	GSE66351	GSM2809061	70	AD	Test
temporal cortex	GPL13534	GSE66351	GSM2809062	75	AD	Test
temporal cortex	GPL13534	GSE66351	GSM2809063	79	AD	Train
temporal cortex	GPL13534	GSE66351	GSM2809064	85	AD	Train
brain	GPL21145	GSE138597	GSM4114051	70	PD	Train
brain	GPL21145	GSE138597	GSM4114052	79	PD	Test
brain	GPL21145	GSE138597	GSM4114053	67	PD	Train
brain	GPL21145	GSE138597	GSM4114054	78	PD	Test
brain	GPL21145	GSE138597	GSM4114055	64	PD	Train
brain	GPL21145	GSE138597	GSM4114056	68	PD	Train
brain	GPL21145	GSE138597	GSM4114060	70	PD	Train
brain	GPL21145	GSE138597	GSM4114061	79	PD	Train
brain	GPL21145	GSE138597	GSM4114062	67	PD	Test
brain	GPL21145	GSE138597	GSM4114063	78	PD	Test
brain	GPL21145	GSE138597	GSM4114064	64	PD	Test
brain	GPL21145	GSE138597	GSM4114065	68	PD	Train
brain	GPL21145	GSE138597	GSM4114069	70	PD	Test
brain	GPL21145	GSE138597	GSM4114070	79	PD	Test
brain	GPL21145	GSE138597	GSM4114071	67	PD	Train
brain	GPL21145	GSE138597	GSM4114072	78	PD	Train
brain	GPL21145	GSE138597	GSM4114073	64	PD	Train
brain	GPL21145	GSE138597	GSM4114074	68	PD	Train
brain	GPL21145	GSE138597	GSM4114078	70	PD	Train
brain	GPL21145	GSE138597	GSM4114079	79	PD	Train
brain	GPL21145	GSE138597	GSM4114080	67	PD	Train
brain	GPL21145	GSE138597	GSM4114081	78	PD	Train
brain	GPL21145	GSE138597	GSM4114082	64	PD	Train
brain	GPL21145	GSE138597	GSM4114083	68	PD	Train
BA9 Grey matter	GPL13534	GSE57361	GSM1381019	77	PD	Test
BA9 Grey matter	GPL13534	GSE57361	GSM1381020	72	PD	Test
BA9 Grey matter	GPL13534	GSE57361	GSM1381021	79	PD	Train
BA9 Grey matter	GPL13534	GSE57361	GSM1381022	80	PD	Train
BA9 Grey matter	GPL13534	GSE57361	GSM1381023	77	PD	Train
brain	GPL13534	GSE51923	GSM1255303	66	PD	Test
brain	GPL13534	GSE51923	GSM1255305	63	PD	Train
brain	GPL13534	GSE51923	GSM1255306	68	PD	Train
brain	GPL13534	GSE51923	GSM1255311	51	PD	Test
brain	GPL13534	GSE51923	GSM1255313	68	PD	Train
brain	GPL13534	GSE51923	GSM1255318	51	PD	Train
brain	GPL13534	GSE51923	GSM1255320	68	PD	Train
Peripheral Blood	GPL13534	GSE53740	GSM1299650	77	PSP	Test
Peripheral Blood	GPL13534	GSE53740	GSM1299652	69	PSP	Train
Peripheral Blood	GPL13534	GSE53740	GSM1299654	79	PSP	Train
Peripheral Blood	GPL13534	GSE53740	GSM1299656	73	PSP	Train
Peripheral Blood	GPL13534	GSE53740	GSM1299662	64	PSP	Test
Peripheral Blood	GPL13534	GSE53740	GSM1299664	82	PSP	Train
Peripheral Blood	GPL13534	GSE53740	GSM1299666	75	PSP	Train
Peripheral Blood	GPL13534	GSE53740	GSM1299668	71	PSP	Train
Peripheral Blood	GPL13534	GSE53740	GSM1299670	56	PSP	Test
Peripheral Blood	GPL13534	GSE53740	GSM1299674	67	PSP	Test
Peripheral Blood	GPL13534	GSE53740	GSM1299676	63	PSP	Train
Peripheral Blood	GPL13534	GSE53740	GSM1299678	85	PSP	Train
Peripheral Blood	GPL13534	GSE53740	GSM1299680	75	PSP	Train
Peripheral Blood	GPL13534	GSE53740	GSM1299682	72	PSP	Train
Peripheral Blood	GPL13534	GSE53740	GSM1299684	76	PSP	Train
Peripheral Blood	GPL13534	GSE53740	GSM1299688	65	PSP	Train
Peripheral Blood	GPL13534	GSE53740	GSM1299690	74	PSP	Train
Peripheral Blood	GPL13534	GSE53740	GSM1299692	62	PSP	Train
Peripheral Blood	GPL13534	GSE53740	GSM1299694	71	PSP	Test
Peripheral Blood	GPL13534	GSE53740	GSM1299698	68	PSP	Test
Peripheral Blood	GPL13534	GSE53740	GSM1299702	54	PSP	Test
Peripheral Blood	GPL13534	GSE53740	GSM1299704	60	PSP	Train
Peripheral Blood	GPL13534	GSE53740	GSM1299706	66	PSP	Train
Peripheral Blood	GPL13534	GSE53740	GSM1299710	65	PSP	Train
Peripheral Blood	GPL13534	GSE53740	GSM1299712	77	PSP	Test
Peripheral Blood	GPL13534	GSE53740	GSM1299714	84	PSP	Train
Peripheral Blood	GPL13534	GSE53740	GSM1299716	63	PSP	Test
Peripheral Blood	GPL13534	GSE53740	GSM1299718	72	PSP	Train
Peripheral Blood	GPL13534	GSE53740	GSM1299722	82	PSP	Train
Peripheral Blood	GPL13534	GSE53740	GSM1299724	71	PSP	Test
Peripheral Blood	GPL13534	GSE53740	GSM1299726	71	PSP	Train
Peripheral Blood	GPL13534	GSE53740	GSM1299728	66	PSP	Train
Peripheral Blood	GPL13534	GSE53740	GSM1299730	63	PSP	Train
Peripheral Blood	GPL13534	GSE53740	GSM1299732	71	PSP	Train
Peripheral Blood	GPL13534	GSE53740	GSM1299734	82	PSP	Test
Peripheral Blood	GPL13534	GSE53740	GSM1299736	74	PSP	Test
Peripheral Blood	GPL13534	GSE53740	GSM1299738	67	PSP	Train
Peripheral Blood	GPL13534	GSE53740	GSM1299740	67	PSP	Train
Peripheral Blood	GPL13534	GSE53740	GSM1299742	65	PSP	Train
Peripheral Blood	GPL13534	GSE53740	GSM1300424	60	PSP	Train
Peripheral Blood	GPL13534	GSE53740	GSM1300428	66	PSP	Train
Peripheral Blood	GPL13534	GSE53740	GSM1300490	70	PSP	Train
Peripheral Blood	GPL13534	GSE53740	GSM1299661	51	FTD	Test
Peripheral Blood	GPL13534	GSE53740	GSM1299673	70	FTD	Train
Peripheral Blood	GPL13534	GSE53740	GSM1299700	58	FTD	Train
Peripheral Blood	GPL13534	GSE53740	GSM1299709	65	FTD	Test
Peripheral Blood	GPL13534	GSE53740	GSM1299744	64	FTD	Test
Peripheral Blood	GPL13534	GSE53740	GSM1299747	68	FTD	Test
Peripheral Blood	GPL13534	GSE53740	GSM1299750	74	FTD	Train
Peripheral Blood	GPL13534	GSE53740	GSM1299751	64	FTD	Train
Peripheral Blood	GPL13534	GSE53740	GSM1299752	72	FTD	Train
Peripheral Blood	GPL13534	GSE53740	GSM1299754	71	FTD	Test
Peripheral Blood	GPL13534	GSE53740	GSM1299755	57	FTD	Train
Peripheral Blood	GPL13534	GSE53740	GSM1299759	72	FTD	Train
Peripheral Blood	GPL13534	GSE53740	GSM1299760	75	FTD	Train
Peripheral Blood	GPL13534	GSE53740	GSM1299761	65	FTD	Train
Peripheral Blood	GPL13534	GSE53740	GSM1299765	57	FTD	Train
Peripheral Blood	GPL13534	GSE53740	GSM1299766	70	FTD	Train
Peripheral Blood	GPL13534	GSE53740	GSM1299768	69	FTD	Train
Peripheral Blood	GPL13534	GSE53740	GSM1299769	51	FTD	Test
Peripheral Blood	GPL13534	GSE53740	GSM1299770	77	FTD	Test
Peripheral Blood	GPL13534	GSE53740	GSM1299771	66	FTD	Test
Peripheral Blood	GPL13534	GSE53740	GSM1299773	64	FTD	Train
Peripheral Blood	GPL13534	GSE53740	GSM1299774	73	FTD	Train
Peripheral Blood	GPL13534	GSE53740	GSM1299776	71	FTD	Train
Peripheral Blood	GPL13534	GSE53740	GSM1299777	57	FTD	Train
Peripheral Blood	GPL13534	GSE53740	GSM1299779	54	FTD	Train
Peripheral Blood	GPL13534	GSE53740	GSM1299782	77	FTD	Test
Peripheral Blood	GPL13534	GSE53740	GSM1299783	67	FTD	Train
Peripheral Blood	GPL13534	GSE53740	GSM1299784	75	FTD	Train
Peripheral Blood	GPL13534	GSE53740	GSM1299787	69	FTD	Train
Peripheral Blood	GPL13534	GSE53740	GSM1299791	70	FTD	Test
Peripheral Blood	GPL13534	GSE53740	GSM1299792	55	FTD	Train
Peripheral Blood	GPL13534	GSE53740	GSM1299793	69	FTD	Train
Peripheral Blood	GPL13534	GSE53740	GSM1299797	74	FTD	Train
Peripheral Blood	GPL13534	GSE53740	GSM1299798	64	FTD	Train
Peripheral Blood	GPL13534	GSE53740	GSM1299800	61	FTD	Train
Peripheral Blood	GPL13534	GSE53740	GSM1299805	69	FTD	Test
Peripheral Blood	GPL13534	GSE53740	GSM1299808	67	FTD	Train
Peripheral Blood	GPL13534	GSE53740	GSM1299810	65	FTD	Train
Peripheral Blood	GPL13534	GSE53740	GSM1299811	73	FTD	Train
Peripheral Blood	GPL13534	GSE53740	GSM1299812	63	FTD	Train
Peripheral Blood	GPL13534	GSE53740	GSM1299814	60	FTD	Train
Peripheral Blood	GPL13534	GSE53740	GSM1299815	71	FTD	Train
Peripheral Blood	GPL13534	GSE53740	GSM1299817	69	FTD	Test
Peripheral Blood	GPL13534	GSE53740	GSM1299819	85	FTD	Test
Peripheral Blood	GPL13534	GSE53740	GSM1299824	64	FTD	Train
Peripheral Blood	GPL13534	GSE53740	GSM1299825	72	FTD	Test
Peripheral Blood	GPL13534	GSE53740	GSM1299827	71	FTD	Train
Peripheral Blood	GPL13534	GSE53740	GSM1299830	53	FTD	Train
Peripheral Blood	GPL13534	GSE53740	GSM1299831	80	FTD	Test
Peripheral Blood	GPL13534	GSE53740	GSM1299833	76	FTD	Test
Peripheral Blood	GPL13534	GSE53740	GSM1299840	56	FTD	Test
Peripheral Blood	GPL13534	GSE53740	GSM1299842	82	FTD	Train
Peripheral Blood	GPL13534	GSE53740	GSM1300332	61	FTD	Train
Peripheral Blood	GPL13534	GSE53740	GSM1300334	68	FTD	Test
Peripheral Blood	GPL13534	GSE53740	GSM1300338	68	FTD	Train
Peripheral Blood	GPL13534	GSE53740	GSM1300340	79	FTD	Test
Peripheral Blood	GPL13534	GSE53740	GSM1300344	61	FTD	Train
Peripheral Blood	GPL13534	GSE53740	GSM1300346	65	FTD	Test
Peripheral Blood	GPL13534	GSE53740	GSM1300348	52	FTD	Train
Peripheral Blood	GPL13534	GSE53740	GSM1300350	62	FTD	Test
Peripheral Blood	GPL13534	GSE53740	GSM1300352	59	FTD	Test
Peripheral Blood	GPL13534	GSE53740	GSM1300356	65	FTD	Train
Peripheral Blood	GPL13534	GSE53740	GSM1300358	59	FTD	Train
Peripheral Blood	GPL13534	GSE53740	GSM1300360	58	FTD	Test
Peripheral Blood	GPL13534	GSE53740	GSM1300362	70	FTD	Train
Peripheral Blood	GPL13534	GSE53740	GSM1300364	67	FTD	Train
Peripheral Blood	GPL13534	GSE53740	GSM1300368	70	FTD	Train
Peripheral Blood	GPL13534	GSE53740	GSM1300370	59	FTD	Train
Peripheral Blood	GPL13534	GSE53740	GSM1300372	65	FTD	Test
Peripheral Blood	GPL13534	GSE53740	GSM1300374	68	FTD	Train
Peripheral Blood	GPL13534	GSE53740	GSM1300376	75	FTD	Train
Peripheral Blood	GPL13534	GSE53740	GSM1300380	78	FTD	Train
Peripheral Blood	GPL13534	GSE53740	GSM1300382	65	FTD	Test
Peripheral Blood	GPL13534	GSE53740	GSM1300384	72	FTD	Train
Peripheral Blood	GPL13534	GSE53740	GSM1300386	58	FTD	Test
Peripheral Blood	GPL13534	GSE53740	GSM1300388	68	FTD	Test
Peripheral Blood	GPL13534	GSE53740	GSM1300392	61	FTD	Test
Peripheral Blood	GPL13534	GSE53740	GSM1300394	56	FTD	Train
Peripheral Blood	GPL13534	GSE53740	GSM1300396	69	FTD	Train
Peripheral Blood	GPL13534	GSE53740	GSM1300398	62	FTD	Train
Peripheral Blood	GPL13534	GSE53740	GSM1300400	63	FTD	Train
Peripheral Blood	GPL13534	GSE53740	GSM1300404	73	FTD	Train
Peripheral Blood	GPL13534	GSE53740	GSM1300406	63	FTD	Train
Peripheral Blood	GPL13534	GSE53740	GSM1300408	71	FTD	Train
Peripheral Blood	GPL13534	GSE53740	GSM1300410	58	FTD	Train
Peripheral Blood	GPL13534	GSE53740	GSM1300412	60	FTD	Train
Peripheral Blood	GPL13534	GSE53740	GSM1300416	67	FTD	Train
Peripheral Blood	GPL13534	GSE53740	GSM1300418	68	FTD	Train
Peripheral Blood	GPL13534	GSE53740	GSM1300420	59	FTD	Train
Peripheral Blood	GPL13534	GSE53740	GSM1300422	54	FTD	Train
Peripheral Blood	GPL13534	GSE53740	GSM1300492	70	FTD	Test
Peripheral Blood	GPL13534	GSE53740	GSM1300494	68	FTD	Test
Peripheral Blood	GPL13534	GSE53740	GSM1300496	61	FTD	Train
Peripheral Blood	GPL13534	GSE53740	GSM1300502	77	FTD	Test
Peripheral Blood	GPL13534	GSE53740	GSM1300504	62	FTD	Train
Peripheral Blood	GPL13534	GSE53740	GSM1300506	65	FTD	Test
Peripheral Blood	GPL13534	GSE53740	GSM1300508	68	FTD	Train
Peripheral Blood	GPL13534	GSE53740	GSM1300512	68	FTD	Train
Peripheral Blood	GPL13534	GSE53740	GSM1300513	69	FTD	Train
Peripheral Blood	GPL13534	GSE53740	GSM1300514	66	FTD	Test
Peripheral Blood	GPL13534	GSE53740	GSM1300516	53	FTD	Train
Peripheral Blood	GPL13534	GSE53740	GSM1300518	55	FTD	Train
Peripheral Blood	GPL13534	GSE53740	GSM1300520	72	FTD	Test
Peripheral Blood	GPL13534	GSE53740	GSM1300522	80	FTD	Train
Peripheral Blood	GPL13534	GSE53740	GSM1300526	69	FTD	Train
Peripheral Blood	GPL13534	GSE53740	GSM1300528	69	FTD	Test
Peripheral Blood	GPL13534	GSE53740	GSM1300530	69	FTD	Train
Peripheral Blood	GPL13534	GSE53740	GSM1300532	60	FTD	Test
Peripheral Blood	GPL13534	GSE53740	GSM1300536	65	FTD	Train
Peripheral Blood	GPL13534	GSE53740	GSM1300540	71	FTD	Train
Peripheral Blood	GPL13534	GSE53740	GSM1300542	66	FTD	Train
Peripheral Blood	GPL13534	GSE53740	GSM1300544	65	FTD	Train
Peripheral Blood	GPL13534	GSE53740	GSM1300548	65	FTD	Train
Peripheral Blood	GPL13534	GSE53740	GSM1300552	71	FTD	Train
Peripheral Blood	GPL13534	GSE53740	GSM1300554	55	FTD	Test
Peripheral Blood	GPL13534	GSE53740	GSM1300560	70	FTD	Train
Peripheral Blood	GPL13534	GSE53740	GSM1300562	84	FTD	Train
Peripheral Blood	GPL13534	GSE53740	GSM1300564	76	FTD	Test
Peripheral Blood	GPL13534	GSE53740	GSM1300566	69	FTD	Train
Peripheral Blood	GPL13534	GSE53740	GSM1300572	56	FTD	Train
Peripheral Blood	GPL13534	GSE53740	GSM1300574	64	FTD	Train
Peripheral Blood	GPL13534	GSE53740	GSM1300576	66	FTD	Train
Peripheral Blood	GPL13534	GSE53740	GSM1300578	79	FTD	Train
