# Supplementary material for: Comparative Analysis of Multiple Neurodegenerative Diseases Based on Advanced Epigenetic Aging Brain
Source: Front Genet. 2021 May 20;12:657636. doi: 10.3389/fgene.2021.657636 (PMC8173158; doi:10.3389/fgene.2021.657636)
Supplement: Supplementary Figure 1 — The results of the Kruskal–Wallis test for age-matched different ND samples and normal samples. (A) AD; (B) PD; (C) PSP; (D) FTD. [file Data_Sheet_1.ZIP › Supplemental files/Text S2.txt]

cpg index	Gene Symbol
cg00000292	ATP2A1
cg00002426	SLMAP
cg00003994	MEOX2
cg00006414	ZNF398
cg00007981	PANX1
cg00008493	COX8C
cg00008713	IMPA2
cg00009407	TTC8
cg00011459	PMM2
cg00012199	RNASE4
cg00012386	C1orf142
cg00013618
cg00014085	RetSat
cg00014837	ACRBP
cg00015770	GPR103
cg00016968	RHOC
cg00021527	TAF15
cg00022606	TBC1D20
cg00022866	FLJ37970
cg00024396	ELOVL5
cg00024812	CPSF3
cg00025138	MAP3K9
cg00025991	DIP2C
cg00027083	EPB41L3
cg00027674	RAB38
cg00029826	CCNB1IP1
cg00030047	C1orf188
cg00031162	TNFSF12-TNFSF13
cg00032227	NAT9
cg00033773	MORG1
cg00034039	C9orf85
cg00035347	NT5C2
cg00035623	UBE2S
cg00037763	SETBP1
cg00037940	PIK3CB
cg00040861	LSM7
cg00040873	NDUFB10
cg00041575	TSPAN32
cg00042156	MGC16291
cg00043004	NOXO1
cg00043080	PLD3
cg00044245	EPHA7
cg00044729	FLJ25421
cg00047050	CUL5
cg00047469	C9orf43
cg00050312	PRKCA
cg00051623	CASP1
cg00051979	C10orf4
cg00053292	CCDC44
cg00054706	C1D
cg00056767	FLJ38725
cg00057593	GML
cg00058938	TTC9B
cg00059225	GLRA1
cg00059424	PES1
cg00059740	MGC5242
cg00059930	RB1
cg00060762	LEO1
cg00061629	ALX4
cg00062776	TULP2
cg00063144	KRTHA1
cg00065385	ACTL7A
cg00065408	CACNB3
cg00066153	ACRV1
cg00066816	IL12B
cg00067471	ATP5D
cg00069261	CDR2
cg00071998	MSH5
cg00072216	MXD4
cg00075967	STRA6
cg00076645	DC-UbP
cg00077457	ZNF326
cg00077877	DDEF1
cg00079056	SPINK4
cg00079563	ARFGAP3
cg00080012	EED
cg00081935	TSPAN9
cg00081975	ABCC3
cg00083937	MAPK8IP2
cg00084687	GATAD1
cg00091693	KRT20
cg00093177	FLJ43826
cg00094851	KIF3C
cg00095526	CACNA1S
cg00095674	PLEKHO1
cg00096922	DLX5
cg00097536	ZFP36L2
cg00098162	ANKRD22
cg00098239	NTE
cg00103783	MPDU1
cg00105253	NUDT14
cg00105470	C1orf35
cg00107187	FLJ42486
cg00107488	TXNRD2
cg00107632	PGM2
cg00108454	C1QA
cg00112517	PPP1R1B
cg00113951	CABP1
cg00116234	ADAMTSL1
cg00116838	FLJ40125
cg00117172	RUNX3
cg00119079	LAMP3
cg00121158	JMJD2C
cg00121640	ASTN2
cg00123035	RFX5
cg00126034	WNT3
cg00128560	TIGD7
cg00128654	C14orf102
cg00128877	MKNK1
cg00129774	CDK2
cg00131557	DNAJC15
cg00132141	CTNNA3
cg00133909	CD276
cg00134539	UBASH3A
cg00134787	MYH1
cg00135056	C3orf37
cg00136105	GNPTAB
cg00136405	IL21
cg00136477	C1QC
cg00136736	C22orf19
cg00138126	TMEPAI
cg00141162	HCLS1
cg00143376	NMUR1
cg00143998	HIST3H2BB
cg00146096	FANCF
cg00149659	C3orf10
cg00149976	MGLL
cg00151607	GALNS
cg00155167	VPS13B
cg00155485	THRAP2
cg00155609	PRDX2
cg00156216	APLP2
cg00156744	STK10
cg00158308	OXGR1
cg00160914	C1orf183
cg00162401	GSTA4
cg00162643	DDX58
cg00164898	MAPK11
cg00165981	COL4A3BP
cg00167504	BLVRA
cg00168082	ABL1
cg00168785	WDSUB1
cg00168942	CX40.1
cg00171126	WRB
cg00171161	NUDT9
cg00174500	CMTM5
cg00174901	PALM
cg00176210	ANK1
cg00176879	PTPRA
cg00177013	ARFRP1
cg00177698	PNPO
cg00177923	LEPROTL1
cg00178790	C18orf19
cg00180012	LACE1
cg00183916	HS3ST3B1
cg00184884	SFI1
cg00184893	ALOXE3
cg00185103	ZNF45
cg00185839	LRDD
cg00186141	PODXL
cg00186701	TSPYL5
cg00186954	ST5
cg00187380	HOXC5
cg00187686	TCN1
cg00194146	GFOD1
cg00195561	CHRM4
cg00197381	FAM53C
cg00197641	MRPL52
cg00199549	MCM5
cg00200063	USP32
cg00201234	FBLN2
cg00202702	MGC13040
cg00204262	ECH1
cg00206052	RP11-529I10.4
cg00207534	KIAA0174
cg00208830	LAMC2
cg00208967	OLFM2
cg00209066	BRD1
cg00210842	APAF1
cg00211661	CENTD2
cg00213331	SIL1
cg00213714	TRIM32
cg00214855	C6orf79
cg00215066	MYO9B
cg00216361	GAP43
cg00216758	C11orf35
cg00217795	DIO2
cg00221494	FARP1
cg00223186	ACBD6
cg00223950	RBAF600
cg00224508	CDC42SE1
cg00226904	SERPINB5
cg00228799	ENDOG
cg00229387	TJAP1
cg00230271	MGC16169
cg00230368	IGF2R
cg00231140	ACAA2
cg00231644	TUBB2A
cg00231920	VPS16
cg00233307	MAP4K1
cg00234616	TLX2
cg00236832	RARA
cg00237010	NINJ2
cg00239071	C14orf68
cg00239419	RPS6KB1
cg00239685	GORASP1
cg00240432	TWIST1
cg00240880	WISP2
cg00241355	GAPDH
cg00242839	RBM17
cg00243313	IRX4
cg00245878	H-plk
cg00247489	CR2
cg00250430	DMRT2
cg00256074	MYLPF
cg00256166	KLHL25
cg00256281	PMM1
cg00261552	CREBL2
cg00261781	MATN3
cg00262415	PUSL1
cg00265415	B3GALNT2
cg00265490	MTDH
cg00268009	ADH5
cg00268338	HECTD2
cg00269115	LOC148898
cg00273068	EMILIN3
cg00273124	NOLA2
cg00274399	FGF9
cg00275232	ZNF342
cg00276797	SLK
cg00278366	RAD9B
cg00282347	CHD5
cg00282683	UBE3C
cg00283535	ANXA13
cg00288562	TRA2A
cg00290028	RFXAP
cg00290506	CNIH3
cg00291877	SNRPA1
cg00292662	LGALS1
cg00292971	KIAA0773
cg00293409	LRRC33
cg00294382	IL23A
cg00295206	RAB7
cg00297584	FLJ42957
cg00297600	UNC5D
cg00301864	RAB35
cg00302793	PPP3CA
cg00303548	HS6ST3
cg00307685	BRDT
cg00308133	GAMT
cg00309056	STARD3NL
cg00309204	C17orf61
cg00311768	TSTA3
cg00312919	STARD3NL
cg00314943	ALPPL2
cg00315936	SND1
cg00317680	MTERFD1
cg00318573	CHRNA4
cg00318865	ACVR1B
cg00319761	PKMYT1
cg00320243	RAB3A
cg00321065	RLF
cg00321478	CRB1
cg00323915	GIMAP4
cg00324733	NUCB2
cg00325491	FN5
cg00327185	DLAT
cg00327483	CASQ1
cg00331237	CSRP2
cg00331433	SYAP1
cg00332153	BANK1
cg00332745	NOL3
cg00333226	UNQ739
cg00333528	GABRR1
cg00334507	MVP
cg00335286	MC2R
cg00336605	NR1H2
cg00338702	CHFR
cg00340102	ERGIC3
cg00342530	GARNL3
cg00343092	BZRP
cg00344358	GDF11
cg00344372	HGFAC
cg00346145	RPL34
cg00347729	MMP10
cg00347904	SCUBE3
cg00350296	CD248
cg00350478	FRMD1
cg00350702	ERGIC3
cg00351011	LASS4
cg00353953	ZNF384
cg00354258	ZIM2
cg00354572	FLJ21963
cg00355802	DUSP4
cg00359325	USP4
cg00359973	RIBC1
cg00363813	HOM-TES-103
cg00367281	CHRNB3
cg00367438	C7orf21
cg00368022	FLJ11193
cg00368415	SNX27
cg00371195	F2
cg00374717	ARSG
cg00375964	ABCE1
cg00376639	ZNF581
cg00380464	LTV1
cg00381076	C18orf54
cg00382515	MRPL44
cg00384537	KRTHA5
cg00386408	TGFBI
cg00387170	FOXP4
cg00392257	ISG20L2
cg00393585	FLJ31659
cg00394658	PTPRJ
cg00396894	MGC44505
cg00397545	APOC1
cg00397740	PPOX
cg00398048	AGA
cg00399483	DCC
cg00400263	C20orf177
cg00401678	EMR3
cg00405070	C12orf8
cg00405568	NMT1
cg00405677	HAND1
cg00407150	GUP1
cg00410419	COMMD6
cg00410576	MAPK6
cg00410831	ZNF45
cg00410895	CCDC23
cg00410898	STC1
cg00411097	MGC9712
cg00412772	C19orf33
cg00412805	KBTBD5
cg00413066	BCL2L10
cg00415978	SYNPO2
cg00415993	F2RL2
cg00417297	ZNF619
cg00418150	ALX4
cg00419564	S100A6
cg00420568	SHC3
cg00420715	VPS13B
cg00420929	PGPEP1
cg00424946	SNTB2
cg00425710	MT1A
cg00425792	PEX12
cg00426056	CUTA
cg00426498	MYO18A
cg00426963	KIF27
cg00427635	TBC1D21
cg00430287	FRK
cg00430945	LIN7B
cg00431050	ELOVL3
cg00431114	C20orf121
cg00431549	MGP
cg00432979	MRP63
cg00434413	ARD1A
cg00435408	RSPRY1
cg00436282	STATH
cg00436301	NT5DC1
cg00436603	CYP2E1
cg00441136	KIF3B
cg00441382	STOML1
cg00443307	KLRG1
cg00446235	F11R
cg00447208	TMC8
cg00448720	MGC48915
cg00449941	SPAG5
cg00451635	EMP2
cg00453193	TES
cg00459975	HMBOX1
cg00461841	ATF7IP2
cg00462311	NFATC4
cg00462994	NAGS
cg00463202	ADPRHL1
cg00463848	KRT2A
cg00464269	TNFAIP1
cg00465284	LRRTM1
cg00466249	MGC15523
cg00466492	CTXN1
cg00466544	C14orf101
cg00468146	ID4
cg00469635	PPME1
cg00471562	WDR37
cg00472136	TAC3
cg00472814	ADAMTS1
cg00474004	IFNA14
cg00474209	DLL1
cg00475955	C9orf114
cg00476580	ANP32E
cg00479269	C2orf29
cg00480115	FXYD3
cg00480209	C17orf48
cg00480356	HYPK
cg00481227	CTNNBL1
cg00483154	DDX41
cg00485296	NME3
cg00487159	SOCS1
cg00488718	MGC33302
cg00489401	FLT4
cg00491404	EPS8L3
cg00491839	PPP1R15A
cg00493400	STAT1
cg00495415	SP1
cg00495442	KIAA1219
cg00496170	ATP6V1D
cg00497084	PPEF1
cg00497251	RNPEPL1
cg00498305	SLC18A2
cg00498604	TLL1
cg00499599	MCM3AP
cg00499822	CXCL12
cg00500400	EP300
cg00501366	ALOX12B
cg00502442	ZDHHC14
cg00503458	KIAA0907
cg00503840	DLX5
cg00504595	TNFRSF19
cg00509616	Gcom1
cg00510787	C6orf96
cg00510956	KHDRBS1
cg00511475	CDH15
cg00512031	CYTL1
cg00512279	SLC18A2
cg00512374	IGFBP4
cg00513467	KLHL9
cg00514407	SERPINE2
cg00515905	EPS8L3
cg00516481	PDE9A
cg00518989	LIMK2
cg00519208	EVI5
cg00520135	TPM1
cg00520708	FLJ37562
cg00521434	GPR61
cg00521598	MYCBP
cg00522034	CBLB
cg00522316	KHSRP
cg00524288	UPP1
cg00528052	JARID1B
cg00528967	STK24
cg00532335	LGI1
cg00532890	PBX1
cg00534274	SLC7A11
cg00536175	GATA1
cg00537910	ABCB6
cg00539322	SAG
cg00539716	HTLF
cg00539955	PARVB
cg00540544	CSRP1
cg00540769	ACOT12
cg00544557	DSCR10
cg00545573	TAOK3
cg00546491	PDE1C
cg00546897	LOC284837
cg00547018	ALG1
cg00547829	TUBD1
cg00548060	NPL
cg00548268	NPTX2
cg00550617	KRTAP9-4
cg00551244	C8orf78
cg00554173	ProSAPiP1
cg00554250	NR1H3
cg00554682	C2orf10
cg00554702	CHEK1
cg00557354	ARHGEF7
cg00560119	STXBP1
cg00563229	XKR8
cg00563845	PXK
cg00563926	TGFBR3
cg00563932	PTGDS
cg00564163	STEAP4
cg00565075	EIF3S6IP
cg00565688	TP73
cg00566759	DSC2
cg00567479	FARP2
cg00568128	C10orf118
cg00568792	STT3A
cg00569620	ABHD10
cg00571634	WDR5B
cg00573606	COL6A3
cg00575744	HLA-DMB
cg00576250	ZNF663
cg00577167	ALDOB
cg00577464	SHH
cg00579402	FUT6
cg00581156	HSA9761
cg00582628	RGS20
cg00584022	KRAS
cg00585790	LIMS1
cg00585846	NFKBIL1
cg00586909	CDKAL1
cg00587613	GPR152
cg00592315	C14orf152
cg00594118	COBRA1
cg00594952	RIMS3
cg00597076	MYO1C
cg00598858	PRKCSH
cg00600110	FAM9A
cg00600684	BRWD2
cg00601486	H1T2
cg00602891	C17orf62
cg00605270	SMPDL3B
cg00609097	TESK2
cg00611397	GTPBP5
cg00612467	HADHSC
cg00614413	PTPRS
cg00615241	PRTN3
cg00615377	RBM9
cg00615915	SERPINB8
cg00616129	STYK1
cg00616135	LACTB
cg00616369	NCL
cg00617305	TMEM58
cg00619207	DENND2D
cg00620024	PPP6C
cg00620223	CENPF
cg00620629	C6orf113
cg00620857	ACOT4
cg00622552	ODF3L1
cg00622677	TSPAN5
cg00623593	DOCK1
cg00625425	ANKRD38
cg00625653	WNT7A
cg00626119	NTRK1
cg00626466	GNS
cg00629217	LNX1
cg00629585	GFI1B
cg00630164	KCNQ4
cg00630249	CYB561D1
cg00630583	POLE
cg00631230	VPS33A
cg00633969	PARP9
cg00635481	ZNF76
cg00636639	MRRF
cg00642303	CENTB2
cg00643392	RTBDN
cg00644033	MUC3B
cg00645579	IRF7
cg00645922	TMED7
cg00646140	ARSD
cg00646492	GSTO1
cg00647741	ZNF274
cg00648883	LOC196549
cg00650762	EPHB2
cg00650876	YBX1
cg00651216	HSP90AB1
cg00653387	PTN
cg00654814	MGAT5B
cg00654816	ZNF509
cg00655307	ESR1
cg00655779	CCT7
cg00657095	PPARD
cg00657582	CHD8
cg00658007	C1orf36
cg00658626	CCDC63
cg00659129	DDEF1
cg00659953	C16orf24
cg00660989	BTBD5
cg00661202	CHCHD4
cg00661485	FOXI1
cg00662556	GALR1
cg00665395	TTLL4
cg00666446	ZNF670
cg00666746	SYDE1
cg00668685	SLC39A5
cg00669623	CDC2L2
cg00669856	SPRY1
cg00672638	ARHGAP26
cg00673191	DOPEY2
cg00676660	ADAMTS9
cg00677811	CCM2
cg00678539	MNS1
cg00679556	TRIM31
cg00679738	FAM89A
cg00682653	VTI1B
cg00685836	PPFIA2
cg00686022	C12orf40
cg00686623	CAPN1
cg00687674	TMEM84
cg00687686	NDRG4
cg00688421	RAP1GDS1
cg00689010	NCSTN
cg00689340	RTKN
cg00690280	WFDC10B
cg00691625	NR5A1
cg00692549	TARDBP
cg00695416	CBR1
cg00698688	SULT2B1
cg00702231	PLAGL1
cg00704310	KCTD15
cg00704909	COPB
cg00706536	ATP6V0A1
cg00707317	NMNAT2
cg00708598	LECT1
cg00708642	EIF5
cg00711916	CNNM4
cg00712898	PRPF38B
cg00714377	SLA2
cg00717862	DNAJB11
cg00718440	CDKN2A
cg00718513	XXXXVVVVXXXX
cg00718748	ZNF624
cg00720072	39877
cg00720137	DYNLRB2
cg00720723	NOP5/NOP58
cg00722300	RLN3
cg00724662	NXF1
cg00725635	B3GALT2
cg00727590	PLA2G3
cg00728398	C1orf149
cg00728602	C6orf27
cg00729275	C18orf16
cg00729541	FAM73B
cg00729875	PALMD
cg00733682	ZNF44
cg00734993	MTCH1
cg00737514	TBC1D1
cg00739120	NIFIE14
cg00741717	TLR8
cg00743372	ZNF192
cg00744433	CXADR
cg00745543	H1T2
cg00745735	FLJ14437
cg00746083	CHD8
cg00746130	BAT5
cg00747849	SLC25A1
cg00750606	CDA
cg00751288	LOC90624
cg00754253	HRASLS5
cg00754617	SPACA4
cg00755043	C9orf121
cg00756058	DZIP1
cg00756887	PVRL4
cg00757070	UPK2
cg00757952	CRYBB1
cg00761755	SLC43A2
cg00763679	40058
cg00763889	HRASLS2
cg00766729	LOC147808
cg00766889	SEPHS1
cg00767581	HOXD4
cg00768439	NAP1L3
cg00769470	DEFB129
cg00769520	ST8SIA1
cg00770279	CDKN2D
cg00770871	TULP3
cg00772000	NHLRC1
cg00775197	MGC33600
cg00777555	ARF4
cg00778920	PRPF19
cg00779924	FLJ45983
cg00782174	SLC1A5
cg00782854	BCL2L1
cg00783759	LARP2
cg00784357	RAC1
cg00791249	MGC19604
cg00792687	C8orf41
cg00792740	UBE3A
cg00792849	CX36
cg00793648	DDX24
cg00793774	TRIM8
cg00795268	C11orf55
cg00795812	PDCD1
cg00796728	FUT4
cg00798206	OXSR1
cg00800095	PNMA3
cg00804048	EIF5A
cg00804392	RHOH
cg00806490	CDH13
cg00807586	DLEC1
cg00808492	REG4
cg00810473	SNX22
cg00810495	BXDC5
cg00812502	DGCR2
cg00814580	TRAPPC6A
cg00815440	UQCRFS1
cg00815583	FBXO16
cg00816620	C1orf25
cg00818872	CHRNB2
cg00819310	VANGL1
cg00819362	CLIPR-59
cg00819696	TIMELESS
cg00822607	ZNF688
cg00823148	CRYGB
cg00824109	CHD4
cg00825031	VPS37A
cg00827369	WBSCR1
cg00828602	WNT5A
cg00830029	NRIP2
cg00830393	LRIG1
cg00831028	C20orf43
cg00832517	C14orf126
cg00833393	CREB3
cg00833777	ITGAM
cg00834796	JAKMIP2
cg00834958	TSC22D4
cg00836605	JAZF1
cg00837103	COL9A3
cg00838150	MITF
cg00839584	IL1A
cg00839802	MAN1A1
cg00840403	CHST4
cg00841581	STAG1
cg00842351	TJP2
cg00845900	CPA4
cg00846036	DLG2
cg00848394	WDR51A
cg00848397	MGC4172
cg00848728	DAB1
cg00850538	CRIM1
cg00852964	VNN1
cg00853068	FMNL1
cg00854637	TSNAXIP1
cg00854995	SKP1A
cg00856375	PSMD14
cg00858899	CCND1
cg00859193	C13orf12
cg00859655	CYB5R2
cg00861635	ZNF200
cg00862290	KCNMB3
cg00862770	FKBP5
cg00864867	PAWR
cg00870662	PARD6G
cg00871453	WDR67
cg00873037	NEIL2
cg00873937	ATOH7
cg00875272	TAL1
cg00876704	PKN1
cg00877887	LOC405753
cg00877964	SLC1A4
cg00881086	NPHP3
cg00881370	LOC55908
cg00882451	ZP2
cg00882832	SPRY1
cg00884221	IGFBP7
cg00884529	BZW2
cg00885506	WDR31
cg00886554	NMU
cg00887101	KIAA1698
cg00887547	TAOK3
cg00887700	EIF2B1
cg00888007	CCND2
cg00888479	SLC24A3
cg00888561	WDFY2
cg00890257	DEGS2
cg00891278	CCDC37
cg00892393	MGC35212
cg00892798	NGFR
cg00893242	SND1
cg00893636	EPM2AIP1
cg00893987	RPL7L1
cg00895324	PCP4
cg00897329	LACE1
cg00899086	40067
cg00899641	SF3B1
cg00899659	ZNF22
cg00901493	YBX2
cg00901652	SH2BP1
cg00901683	CPSF4
cg00901704	SLC25A19
cg00903242	CHL1
cg00903375	SBDS
cg00904483	MGMT
cg00904574	PLK3
cg00905170	RRS1
cg00906183	HGS
cg00908551	FANCF
cg00910067	SLC7A10
cg00910168	DHX37
cg00911873	PRPS1L1
cg00912191	DC-UbP
cg00912942	C1orf127
cg00915206	GAD1
cg00915289	CKS1B
cg00916199	PRO1580
cg00916635	PTPN22
cg00917893	PDHB
cg00918794	PPIB
cg00919857	TMOD2
cg00922727	SESN1
cg00925229	GPR137
cg00925717	SCNN1B
cg00929606	ZNF3
cg00929855	HSPA1A
cg00930078	FBXO28
cg00930873	ALDH1A2
cg00931491	SULT1A2
cg00933411	DLC1
cg00935388	RNASE8
cg00935430	ZNF678
cg00936626	PIGZ
cg00939965	PRRG1
cg00940891	FGFRL1
cg00941229	ZA20D1
cg00941549	AKAP4
cg00943245	PCDHGC5
cg00943909	GNAS
cg00943950	UBE2B
cg00945507	SEC61G
cg00945862	SLC4A5
cg00947019	H2AFV
cg00949554	UBE2E3
cg00950418	SRPK2
cg00950621	STARD5
cg00951770	RABGGTA
cg00953256	CCND1
cg00954003	TMSB10
cg00955230	RFC2
cg00955451	APBA2
cg00958517	ST3GAL2
cg00958560	FLJ46481
cg00960702	CCDC9
cg00962459	PROKR1
cg00964109	UBL7
cg00967316	PPP1R3A
cg00969271	ORM2
cg00969446	CENTA1
cg00970325	PAQR9
cg00971396	POLR2H
cg00973286	TNFRSF1A
cg00973677	CHRM2
cg00974864	FCGR3B
cg00976054	ATP5H
cg00977690	ZFX
cg00979348	HPSE
cg00980978	WFDC2
cg00983520	CPT1B
cg00983899	CABP2
cg00984602	SRF
cg00986320	CYFIP2
cg00987015	CHRM1
cg00987379	ZNF395
cg00988256	TSPAN16
cg00995065	SLCO1B1
cg00995152	DAB2IP
cg00995327	CHST2
cg00995520	KCNA3
cg00997424	PI4KII
cg01000094	XXXXVVVVXXXX
cg01001286	IL16
cg01007201	CLEC4A
cg01009664	TRH
cg01013324	EFNB3
cg01015871	MT4
cg01015879	RDX
cg01017147	DNM3
cg01021485	CSNK1G1
cg01025762	DLD
cg01025842	TRADD
cg01027739	DOLPP1
cg01027805	ZNF219
cg01029592	SOX15
cg01031251	RPS6KA1
cg01031400	TNFRSF10D
cg01033160	CEBPG
cg01033938	ADAMTS8
cg01035238	TNFAIP6
cg01035422	PLIN
cg01036148	RNPEP
cg01036173	C9orf46
cg01036779	SH2D3A
cg01037108	HSPA9B
cg01040062	CYB5D2
cg01040759	ST3GAL5
cg01040850	MR1
cg01041367	TMEM70
cg01044662	C2orf3
cg01044722	MYH10
cg01045423	GLMN
cg01046174	PIP5K3
cg01047414	PHYH
cg01049530	BMP3
cg01050433	TYRO3
cg01053621	APOA2
cg01055695	PAEP
cg01056155	BTF3
cg01056568	GLP2R
cg01057962	BCL6
cg01058368	CDH10
cg01063524	NME1
cg01063813	STAT6
cg01064307	CD55
cg01064957	SNX2
cg01065920	NDUFA12
cg01071811	L3MBTL
cg01076838	TMEM86B
cg01078434	MAS1L
cg01078871	FBXO33
cg01081263	SCUBE2
cg01086895	DCHS1
cg01086978	ARFGEF1
cg01087382	MAP3K7
cg01087710	LIN10
cg01090445	TRAIP
cg01091448	AMACR
cg01091565	MESP1
cg01092036	MMP8
cg01092561	PPP1R3B
cg01095395	IMPG2
cg01095590	KIAA0040
cg01097940	SPSB2
cg01100784	MAPK8IP3
cg01100796	CPT2
cg01103730	IL20
cg01103836	MYO9B
cg01104423	EIF2AK1
cg01106788	KIAA1632
cg01107031	TGFB1
cg01107741	CANT1
cg01108476	TCP11
cg01109219	RASGRP3
cg01110312	GTF2H3
cg01110846	KCTD13
cg01112778	PPP2R2B
cg01114088	CYTL1
cg01116966	TCF7
cg01117627	CYP46A1
cg01119135	C1orf116
cg01120165	HDAC10
cg01120307	LOC349236
cg01120308	PICALM
cg01120761	CLEC4C
cg01120898	IL1RAP
cg01124420	EDAR
cg01124961	RC74
cg01125463	PEX6
cg01126560	C9orf142
cg01127428	SYCP3
cg01128603	SF3B2
cg01129459	FLJ46156
cg01129847	C19orf35
cg01131735	SC65
cg01134491	MTHFR
cg01135200	STXBP5
cg01135626	CDX4
cg01136458	CSMD1
cg01137065	FOXK2
cg01137198	TA-PP2C
cg01137532	ZNF365
cg01137708	NFKB1
cg01137737	MIR16
cg01138020	MGC29671
cg01139966	GOLPH3L
cg01143454	C20orf141
cg01144286	C20orf103
cg01145389	CDKN2C
cg01145396	CHRNG
cg01146980	DNAJA5
cg01150454	MRPS5
cg01151686	LIG3
cg01151699	CACNG2
cg01152019	HOXD4
cg01152499	FAM46C
cg01154193	IQCC
cg01154537	C10orf4
cg01154775	MGC29898
cg01155039	AMN
cg01160766	RPL38
cg01161216	NULP1
cg01166674	ABCB8
cg01168201	HIC1
cg01169610	INPP4A
cg01169624	SGCE
cg01169726	DLX5
cg01169778	GBGT1
cg01171588	USP38
cg01171858	SLC5A2
cg01172656	NRBF2
cg01172735	SESN2
cg01172899	SLC16A14
cg01173291	ZSCAN2
cg01176271	SNX1
cg01177524	NEDD9
cg01177956	SLC4A2
cg01182585	C7orf30
cg01182697	TMEM59
cg01182873	TAS2R3
cg01183669	ST7L
cg01184449	EML4
cg01184522	ZNF496
cg01185080	ZNF710
cg01185754	F3
cg01186777	TNFSF9
cg01190915	MT2A
cg01192900	BTG4
cg01192952	LGALS14
cg01193293	SIGLEC7
cg01194444	MYOG
cg01195053	LOC124216
cg01195127	YIPF4
cg01199721	GCN1L1
cg01200060	SCRT2
cg01200177	POLR2D
cg01204985	LILRA4
cg01206472	TOMM22
cg01206970	PPFIA3
cg01211097	USP10
cg01214321	DPYSL2
cg01214847	TMPRSS3
cg01216369	SPATA16
cg01220033	WDR34
cg01221484	ZNF584
cg01221637	C20orf112
cg01222684	TTC1
cg01226811	KCNJ8
cg01226883	MTHFR
cg01228636	PTEN
cg01230160	DGKD
cg01231779	NID2
cg01234063	ST3GAL4
cg01234133	COL1A1
cg01236137	SUB1
cg01241375	INVS
cg01242619	PLEC1
cg01243790	FLJ30294
cg01244871	FAM82B
cg01245595	LSS
cg01245656	ASNS
cg01246254	PLEKHA1
cg01246405	STIM1
cg01251255	NSUN5
cg01252496	MDS032
cg01253107	STOML2
cg01253545	RNF185
cg01254459	PSMC6
cg01254505	BST2
cg01255349	PPFIBP1
cg01255591	R3HDML
cg01259619	ITPKB
cg01260219	ADAMTS8
cg01261503	POLG2
cg01261535	N-PAC
cg01262913	DSCR9
cg01263716	PHLDA2
cg01267315	C1orf164
cg01269048	KIAA1244
cg01269795	BTN3A3
cg01272601	AAK1
cg01273150	CORO1C
cg01274324	C21orf77
cg01274660	TRIP6
cg01275830	C10orf95
cg01277844	PYGO2
cg01278291	DOK3
cg01280080	ATIC
cg01281797	LYSMD1
cg01281904	OPRK1
cg01282074	NKX2-5
cg01282432	C14orf101
cg01283289	FLJ21963
cg01284306	C21orf91
cg01284619	HCN2
cg01288067	MELK
cg01288598	CD83
cg01289103	KA21
cg01291404	COL2A1
cg01292265	NOL5A
cg01293143	TCEA2
cg01293647	NEUROD2
cg01294695	MESP1
cg01294702	FOXJ1
cg01295203	PRDM14
cg01302245	P53AIP1
cg01305421	IGF1
cg01305547	WHSC1
cg01305625	PDLIM4
cg01306510	CDKN1A
cg01307730	HIST1H2AA
cg01308501	IL12A
cg01309153	SURF1
cg01311051	ALDOA
cg01311285	SPATA4
cg01313514	WNT3A
cg01313949	LOC202459
cg01313966	C18orf24
cg01316071	C14orf139
cg01316516	LDHA
cg01316819	PPP1R1A
cg01318557	LAT2
cg01320361	SEC63
cg01320507	SPHAR
cg01322897	LETMD1
cg01324261	SCRG1
cg01328164	HINT2
cg01331554	G3BP2
cg01333011	PTHLH
cg01333131	CDC42BPB
cg01333619	VPS26B
cg01333788	GJB5
cg01334437	LYPLA1
cg01335367	C12orf34
cg01337047	DSG1
cg01340005	SOX2
cg01342792	FAM71A
cg01343729	ZNF688
cg01344171	C6orf206
cg01344452	DGKE
cg01344518	RGS11
cg01346152	DHRS3
cg01346589	RCC2
cg01346718	CSNK1E
cg01347719	DQX1
cg01348086	RGS14
cg01348757	PLIN
cg01351032	CIITA
cg01352108	KCNK4
cg01352882	STUB1
cg01353448	C7orf16
cg01355520	HADHA
cg01355739	GNAS
cg01356829	IL12RB2
cg01357116	ATOH1
cg01357263	BCL7A
cg01360325	TAF5
cg01360768	TSG101
cg01362183	MAP3K7IP2
cg01366407	FLAD1
cg01366419	WBSCR17
cg01367992	LY9
cg01369413	UBQLN3
cg01371258	ZNF184
cg01371477	ANP32E
cg01372605	C12orf62
cg01375994	MXRA5
cg01376672	ANAPC5
cg01377911	NTF5
cg01381846	HOXA9
cg01385430	VPS45A
cg01386493	ADRB3
cg01389761	TERC
cg01390445	LIPH
cg01395672	ZNF207
cg01399317	FLJ46072
cg01400401	C19orf30
cg01401337	PHF2
cg01401376	EYA4
cg01402045	FLJ23356
cg01402255	GATAD2B
cg01403114	PPWD1
cg01404197	ZW10
cg01404615	DKK2
cg01405107	HOXB5
cg01405761	MGC34646
cg01407244	TNFRSF10C
cg01407341	SPATA8
cg01407797	FLJ33814
cg01408558	PDE4A
cg01409734	TRAFD1
cg01410472	CRISPLD1
cg01411954	NVL
cg01412445	BBS4
cg01414934	SH3BGRL3
cg01418124	ARHGAP24
cg01419479	GLUL
cg01419675	RHOB
cg01419679	PTTG1IP
cg01419788	ITPK1
cg01420388	FBXO2
cg01424107	CDX2
cg01425405	DLX3
cg01425670	NEGR1
cg01426743	FAM20B
cg01427567	TMC4
cg01428361	RSAD1
cg01428678	GPHN
cg01429181	WDR42A
cg01429321	LOX
cg01429996	NANS
cg01430430	FLJ37078
cg01430807	NDUFB8
cg01432087	FLJ21749
cg01437411	ATN1
cg01438829	TMEM97
cg01439669	ENC1
cg01439983	PEX13
cg01441777	CSNK1E
cg01442481	RALY
cg01442799	YAP1
cg01442833	UNG
cg01443067	USP8
cg01443452	GAPDHS
cg01443630	CLCN7
cg01446393	FAM107A
cg01446692	CER1
cg01446983	SPOP
cg01449415	ZNF213
cg01450842	SALF
cg01454004	SLC17A5
cg01454134	GALP
cg01457080	ANGEL1
cg01457653	FBXL8
cg01459162	PADI3
cg01459453	SELP
cg01461641	TMEM63A
cg01462829	HS3ST1
cg01462904	CCDC12
cg01464985	ZNF512
cg01465325	ERCC6
cg01465620	ACVR2B
cg01465641	ITSN1
cg01466075	SERP1
cg01468621	BRSK2
cg01468868	LIF
cg01469547	OR5P3
cg01470283	SCAND1
cg01471384	DKK2
cg01471713	C1orf115
cg01472101	CLEC10A
cg01473816	ELF5
cg01478450	SLC29A3
cg01479232	C20orf54
cg01481441	KIAA0152
cg01481976	POLE3
cg01482279	ORMDL3
cg01483882	TP53INP2
cg01485645	MLLT6
cg01488147	PEG10
cg01489608	LCAT
cg01491225	ZCCHC9
cg01491540	SSH2
cg01492649	FLJ22104
cg01493303	GRWD1
cg01493517	HOM-TES-103
cg01494593	ACOXL
cg01495509	KCNMB1
cg01497501	ZFAND2A
cg01497527	ANKDD1A
cg01497576	SLC24A5
cg01498098	SACS
cg01500097	KIAA0274
cg01500140	LIM2
cg01500421	HARSL
cg01500567	CDC5L
cg01505176	VARS
cg01505590	PHLDA2
cg01507173	IL1F5
cg01508386	SCYL1BP1
cg01510051	ZNF542
cg01511567	SSRP1
cg01512854	PCDHB3
cg01513611	NDUFA11
cg01513661	SAPS2
cg01514487	MYO1A
cg01515426	ANAPC11
cg01517033	WFDC3
cg01519742	JAKMIP1
cg01520924	HSPA2
cg01522721	CDC37
cg01525376	LCK
cg01526089	P2RX1
cg01530101	KCNQ1DN
cg01531431	C20orf149
cg01532080	SSBP4
cg01532103	BSG
cg01532771	CLEC4M
cg01533387	IFI30
cg01535453	ACADS
cg01536400	NDUFA8
cg01536980	EEF1A1
cg01538982	CCDC51
cg01539186	ZNF336
cg01541443	Ells1
cg01541629	NSUN2
cg01543654	PRAC
cg01545079	CPNE6
cg01545242	ASF1B
cg01546430	ITK
cg01546563	GATA4
cg01550148	H2AFY
cg01555431	AKAP12
cg01556075	MCEMP1
cg01557297	SLC22A17
cg01557667	PACSIN2
cg01557989	SLC24A3
cg01558777	C10orf99
cg01560871	C10orf27
cg01561916	HAAO
cg01564343	TREML1
cg01565918	GNAS
cg01566170	CAPN2
cg01566404	ETNK2
cg01567482	RGS14
cg01568335	COX5B
cg01568736	SERPINB7
cg01570086	ARID3B
cg01570769	PNRC1
cg01570885	FAM50B
cg01573562	RPH3A
cg01578324	CLIC1
cg01578341	RKHD3
cg01579216	NCF2
cg01580044	PHTF1
cg01580568	LAMB3
cg01580681	HAND2
cg01580888	RHPN2
cg01584473	MUC17
cg01585758	SUMO1
cg01587454	WDR21C
cg01589580	CTDP1
cg01593190	ADAMTS2
cg01593385	FGG
cg01593886	COL1A1
cg01594262	YIF1B
cg01594915	HNRPA3
cg01598046	TRAIP
cg01598642	HBG1
cg01599709	HBEGF
cg01600782	CALM2
cg01601573	GAB1
cg01602416	GCSH
cg01602430	WDR36
cg01603095	SLC2A13
cg01605517	AHCTF1
cg01605984	SURF5
cg01606998	PANX2
cg01610488	TRPA1
cg01612158	FCRL4
cg01614759	ZNF22
cg01615080	ACYP2
cg01615704	MALL
cg01617750	CMTM8
cg01618083	CRY2
cg01618304	C11orf54
cg01618851	CD209
cg01620308	PRNP
cg01620569	AK2
cg01620785	SLC5A6
cg01623187	FAM112A
cg01623438	CTSZ
cg01625242	GRP
cg01626197	GMPPB
cg01626227	TRIM4
cg01628253	HAX1
cg01630869	CDC42EP2
cg01632825	CLTCL1
cg01634119	GMPS
cg01635061	COL11A2
cg01636591	CCL8
cg01637734	CD5L
cg01639256	FLJ25084
cg01643284	DIP13B
cg01643580	KCNK3
cg01643624	C11orf16
cg01644850	ZNF551
cg01646665	TMEM79
cg01651364	FLJ23518
cg01651593	CDC20
cg01651821	LOC129531
cg01653110	VAMP4
cg01653445	BAI2
cg01654582	AADAT
cg01655123	PHLDB3
cg01655341	EXOSC5
cg01655355	SLC5A5
cg01656216	ZNF438
cg01656470	ZIM2
cg01656750	KATNB1
cg01656853	FUT2
cg01656955	NT5C1A
cg01657207	ZNF35
cg01657380	NPFF
cg01657408	FLJ31951
cg01657694	KLHL22
cg01663295	PACS1
cg01663469	C3orf15
cg01663570	DVL3
cg01663968	CTSZ
cg01664666	PLD5
cg01665633	NDNL2
cg01667384	FLT3LG
cg01667702	TRAPPC1
cg01668383	CSNK1A1L
cg01669948	KCNK16
cg01671575	PGBD5
cg01671881	C20orf71
cg01675895	AFM
cg01677098	TCEA1
cg01677177	ZBTB26
cg01678091	MAGEL2
cg01678321	SLC36A3
cg01678893	CALR
cg01679262	RANBP5
cg01680823	TCAP
cg01683883	CMTM2
cg01684901	C3orf40
cg01685739	SLC4A2
cg01687051	LUC7L
cg01687711	CBARA1
cg01692572	SIAHBP1
cg01692815	AP3B1
cg01693108	SRPK1
cg01693157	TUBA1
cg01693350	WT1
cg01697732	FAM20A
cg01699584	KCTD8
cg01704534	FLJ20273
cg01705458	CCDC34
cg01705587	SV2A
cg01708964	MYL7
cg01712016	HDAC11
cg01713938	IFNA13
cg01714932	PZP
cg01716083	ZNRD1
cg01717150	KCNK9
cg01717706	SOCS1
cg01718139	UNQ3033
cg01718365	AOF2
cg01720228	FLJ42461
cg01720520	LILRB1
cg01722450	C18orf20
cg01723464	MRFAP1
cg01723747	C16orf34
cg01724150	NMNAT3
cg01725199	GALNT12
cg01726767	LALBA
cg01726775	C1RL
cg01727899	GPATC2
cg01729862	MRPS34
cg01731341	FGF6
cg01731685	IL17R
cg01732037	TBX19
cg01733599	LIPC
cg01733783	HSPA5
cg01734338	KCNQ1
cg01737507	PPIC
cg01738359	RB1
cg01739167	CHRNE
cg01739965	VPS54
cg01745448	SCAMP3
cg01745510	CDKN1B
cg01745657	PLCXD2
cg01746088	SFRS7
cg01747191	C6orf182
cg01747665	IGFALS
cg01753375	DCTN1
cg01753595	COL5A1
cg01755369	ILF3
cg01756060	CDK6
cg01757745	C10orf93
cg01758870	MGC72075
cg01761409	RAB38
cg01762581	DKK4
cg01765461	TNFRSF11A
cg01765473	ATAD1
cg01765641	TBC1D5
cg01767116	FBXL22
cg01769037	JARID2
cg01770232	IL6
cg01770400	SERPINC1
cg01772980	SCGB1D1
cg01773061	LSM10
cg01773854	IGFBP6
cg01774645	ARHGAP30
cg01775265	RP11-49G10.8
cg01775414	PHF21B
cg01776246	COIL
cg01777397	RSNL2
cg01780107	DCC1
cg01780482	EPAS1
cg01782320	YME1L1
cg01782486	ZBTB7B
cg01782487	ERMAP
cg01783386	RFT1
cg01784199	DNAJB4
cg01785060	ZDHHC21
cg01785568	MSX1
cg01787047	RAD9A
cg01788438	HNRPR
cg01789267	SLC28A2
cg01791232	KREMEN1
cg01794711	CNDP2
cg01795122	EMP3
cg01795697	DDX5
cg01796223	CPA4
cg01796228	LIFR
cg01797043	RPL3L
cg01797527	BMP2
cg01798443	RPSA
cg01798589	STAC
cg01800843	ATM
cg01801174	UFC1
cg01802653	HERC3
cg01803059	SMAD1
cg01803238	BCL2
cg01803810	TSEN54
cg01804429	YTHDC1
cg01804844	SDCCAG33
cg01805282	EYA4
cg01805784	PRR7
cg01806808	PTK2
cg01808130	SLC35B3
cg01808508	PSMD6
cg01808706	ITPKA
cg01809579	HNRPK
cg01813334	EIF3S9
cg01816336	MINPP1
cg01817029	TRHDE
cg01817393	GNAS
cg01818492	ENPP1
cg01819863	EPC1
cg01820374	LAG3
cg01820777	MICAL-L2
cg01824804	LOX
cg01827098	GIMAP7
cg01830294	WNT2
cg01833398	TARBP2
cg01835489	KRT8
cg01836044	PCDH20
cg01837574	TRAPPC1
cg01837719	FUT9
cg01838317	GCH1
cg01839464	DCC
cg01840268	BTN3A1
cg01843018	C5
cg01846065	STAM2
cg01848594	C16orf61
cg01849789	ZC3H7B
cg01851208	C10orf58
cg01851399	PKP2
cg01852131	PPP1R10
cg01853981	KRT6IRS
cg01856985	ZNF384
cg01857260	SCRL
cg01858173	ROM1
cg01860753	RASSF5
cg01861509	SPOCK2
cg01862366	TMEM20
cg01866162	CTCF
cg01866521	EHD1
cg01868559	STRAP
cg01868782	HEY2
cg01869233	C20orf75
cg01870826	LOC389458
cg01872771	CXorf20
cg01873645	C9orf85
cg01875775	CHEK2
cg01876612	ZDHHC7
cg01879488	CD44
cg01880404	XRCC1
cg01880569	CDH13
cg01881255	SERTAD3
cg01882150	LRP16
cg01882179	SOCS2
cg01883521	HIPK1
cg01883966	STK19
cg01885635	ZNF621
cg01888411	ABTB2
cg01892528	TTLL1
cg01892689	PGCP
cg01892727	CRBN
cg01894895	ANXA1
cg01897036	SCTR
cg01899253	FLT1
cg01902747	CCDC7
cg01906055	BRRN1
cg01907837	RNF8
cg01909245	LSP1
cg01909378	ZNF645
cg01909487	JUN
cg01909833	BRD2
cg01909921	GFI1B
cg01910481	PLUNC
cg01914242	ATP2A3
cg01918706	UBE2T
cg01918888	RLF
cg01919488	ZNF638
cg01920232	RFX4
cg01920829	CDK5R2
cg01924619	B4GALT5
cg01924993	H2AFX
cg01928902	ZFP36L1
cg01929065	CD63
cg01929105	NMNAT1
cg01930621	ZNF649
cg01931893	TK2
cg01932459	CD164
cg01934790	FBXL16
cg01934797	GLIS2
cg01936124	ETF1
cg01936270	CYP1B1
cg01936555	SLC17A2
cg01938354	KIAA0423
cg01939443	RGSL1
cg01939479	KIAA1018
cg01939597	ETV6
cg01939681	GABRB2
cg01940867	TMEM8
cg01941619	MEP1B
cg01942127	CACNA1D
cg01943185	NMU
cg01944444	TUBB
cg01945391	RPL37
cg01946401	RUNX2
cg01946574	PTPRM
cg01947224	ZNF416
cg01951308	KIF3B
cg01954353	MGC7036
cg01956781	KIAA1838
cg01957330	SCAP2
cg01958189	DEFB125
cg01958916	SEMA6C
cg01959004	HYOU1
cg01959848	MED19
cg01961936	NXF3
cg01962086	TNK2
cg01962969	CBR1
cg01963696	ELA2
cg01965939	SH3TC2
cg01966105	MGC21830
cg01966465	RPIB9
cg01968178	REEP1
cg01968530	C18orf45
cg01969748	GPSM2
cg01979004	MGC24381
cg01980222	TREM2
cg01982455	RPS14
cg01982597	PGBD3
cg01982833	SURB7
cg01985090	HTF9C
cg01985396	DAAM2
cg01985852	RNF166
cg01986577	ARNTL2
cg01989224	NDN
cg01990225	LMAN2L
cg01990304	OPA3
cg01990334	FOXJ3
cg01991383	FOXRED1
cg01992081	MMD
cg01993411	C20orf67
cg01993576	SLC29A1
cg01994328	MAP3K8
cg01994513	BLM
cg01994779	ZNRF1
cg01998146	PSIP1
cg01998682	ZBTB2
cg01998785	AYTL1
cg01999333	CASP14
cg01999523	CLASP2
cg01999787	ALG5
cg02001410	MAP1B
cg02005336	FEN1
cg02005375	DDX18
cg02005755	SLC13A4
cg02007463	ITGA7
cg02007844	KCNJ8
cg02008154	TBX20
cg02008169	ZNF267
cg02008416	TMEM61
cg02009694	C9orf132
cg02010852	CRB2
cg02014107	DLX2
cg02016419	TEKT3
cg02017041	SCN1B
cg02017109	WDR41
cg02018101	SYNE2
cg02019333	UPK1B
cg02021817	RBL2
cg02022375	KRTAP1-1
cg02025407	C20orf155
cg02026235	RHBDL1
cg02027010	ALAD
cg02028524	ATXN3
cg02029926	CXCL1
cg02032115	IGSF8
cg02033116	GPATC1
cg02034222	DQX1
cg02037013	MC4R
cg02039171	CEBPE
cg02040734	C10orf95
cg02043070	ADSSL1
cg02043083	PCMT1
cg02044161	FNDC6
cg02044879	PLA2G12B
cg02045085	MPP5
cg02046017	LOC220070
cg02046340	ZNF313
cg02046532	DEFB129
cg02047577	UCKL1
cg02049180	INSRR
cg02053171	WBSCR16
cg02055483	NPAS4
cg02055963	CDX2
cg02056135	SP110
cg02057157	CNO
cg02058918	GABBR2
cg02059813	SMARCA3
cg02060698	FOXO3A
cg02060988	LASP1
cg02061229	MMP10
cg02062650	HCFC1R1
cg02064106	C6orf118
cg02064402	SLC6A18
cg02065387	GABRA1
cg02065795	KIAA0101
cg02068676	COBRA1
cg02071074	ATP7B
cg02071305	VPS18
cg02071439	FLJ36779
cg02075593	GSTA3
cg02077793	CARM1
cg02078356	TMEM39B
cg02082342	VSIG2
cg02082571	CLEC4A
cg02084087	TNFRSF25
cg02085507	TRIP10
cg02089348	TMEM129
cg02091100	GUCA1A
cg02094237	HIST4H4
cg02096520	FGF16
cg02096633	UNC13B
cg02096656	HSPC268
cg02097420	HRG
cg02097636	PAFAH1B3
cg02099418	CD28
cg02100629	AMID
cg02100828	PSME4
cg02100848	C3orf32
cg02101486	DLX5
cg02102644	AP1GBP1
cg02103294	SDCBP
cg02104644	SYT7
cg02105034	SMG7
cg02105377	MAGI1
cg02105856	PIGR
cg02111587	TACR1
cg02113971	FLJ20859
cg02114786	PTTG1IP
cg02115041	NPBWR1
cg02117021	OR2H1
cg02119229	BCDO2
cg02119982	CARD15
cg02121427	LRRC15
cg02121943	TBX3
cg02123547	PIM1
cg02124291	OR7A5
cg02125271	SNURF
cg02126424	CTRL
cg02126638	LRRC57
cg02126753	AEBP1
cg02128567	KCNK5
cg02130905	STMN4
cg02131399	LRP1
cg02131853	FLJ23235
cg02131967	ACE
cg02131995	HAMP
cg02136132	KCNK13
cg02141675	GALNT10
cg02142461	LYAR
cg02144298	CEBPA
cg02144933	AOX1
cg02147791	SAP18
cg02149446	C5AR1
cg02150709	PPIH
cg02150910	GZMH
cg02151301	HM13
cg02153528	OBFC2B
cg02153871	HARSL
cg02154074	HTRA2
cg02154186	PNMA2
cg02154956	PCCA
cg02157083	APOA5
cg02157306	ELMOD2
cg02159896	MPPE1
cg02160826	MRPS16
cg02161046	HIAT1
cg02161900	IRXL1
cg02162069	ZIM2
cg02162412	HMGCR
cg02162950	KIAA1008
cg02163937	FAM53B
cg02164046	SST
cg02164386	HIGD1B
cg02164442	ITGAD
cg02166313	PAPOLA
cg02166532	IGF2
cg02168291	CDH13
cg02169098	XRCC6
cg02169446	MYO9A
cg02170525	CD8A
cg02171008	RPL27A
cg02171545	SNRPN
cg02173484	GJA5
cg02175035	RAB40B
cg02175308	SORT1
cg02178774	MEF2B
cg02178898	MTRF1
cg02181494	ARSA
cg02181506	SERPINA1
cg02182354	NEUROG2
cg02184413	VNN1
cg02186298	DPF2
cg02186948	COMMD9
cg02186966	BET1
cg02187357	TBC1D22B
cg02189785	CLIC3
cg02192520	RDH5
cg02192965	SLC3A1
cg02194211	FAM3D
cg02196730	MTHFS
cg02196805	CSF2
cg02197293	FBXO27
cg02198044	NEDD4
cg02198582	TSC2
cg02200584	PDGFC
cg02201963	TNFSF5IP1
cg02204046	MYCN
cg02205739	PRRX2
cg02206259	C1orf198
cg02207610	PPP1R12C
cg02210123	RHOJ
cg02210887	GUCY1A3
cg02212280	MMP1
cg02212737	EXOC7
cg02212836	LY86
cg02213716	PHGDHL1
cg02214188	BDH2
cg02215538	MASK-BP3
cg02216250	OCLN
cg02217159	KHDRBS2
cg02217814	LOC93343
cg02218214	ANGPTL3
cg02218260	GRM2
cg02218324	RSHL1
cg02224164	ARHGAP9
cg02224920	B3GALT6
cg02225847	FAM65A
cg02226697	SQLE
cg02226871	VPS28
cg02226939	BLMH
cg02228185	ASPA
cg02229516	TRMT1
cg02229946	IL1F7
cg02233558	SLC12A2
cg02233559	LOC283537
cg02237119	WBSCR27
cg02237186	RRM2
cg02238504	ZNF423
cg02238747	KIAA0690
cg02238826	B3GNT5
cg02239021	MRPL37
cg02239082	PSCD2
cg02240226	GLB1L
cg02240622	PLCB2
cg02241586	PIP5K3
cg02244695	HCA112
cg02245378	FLJ32447
cg02245418	ZNF364
cg02246968	PHGDHL1
cg02247582	ZNF512
cg02250594	ONECUT2
cg02250787	HTR2A
cg02250992	SCARB1
cg02251134	DOCK2
cg02252907	AP3D1
cg02252918	ZNF664
cg02254407	PLEKHB1
cg02254461	AXUD1
cg02255004	GDEP
cg02255609	TTC4
cg02255732	FLJ46154
cg02257405	ACSL6
cg02257681	DDAH2
cg02259997	FGF9
cg02260587	PCDHB2
cg02261346	MPPED1
cg02268424	ZNF136
cg02269221	TRAF4
cg02271621	DUSP8
cg02273078	USP14
cg02273392	SERPINE1
cg02273788	PLXNB3
cg02275294	SOAT1
cg02275359	ZNF146
cg02275830	ZADH1
cg02275989	SMPDL3A
cg02276665	CTNNA1
cg02276686	PSMC1
cg02276793	TLOC1
cg02277509	TIMM9
cg02278071	DUSP18
cg02278165	COX7A2L
cg02279071	MLH1
cg02280309	PKLR
cg02282237	PRKCH
cg02283643	SULF1
cg02284889	PPME1
cg02285477	MGC9850
cg02286642	ZNF254
cg02286990	CCDC28B
cg02290509	TBL2
cg02292024	TIMM10
cg02293044	GAS2L1
cg02296128	GTF2F2
cg02298570	ZNF555
cg02298612	CHST6
cg02299279	UBL7
cg02300906	FANCF
cg02301815	KIAA1267
cg02303361	AP2S1
cg02304930	SERTAD4
cg02305261	KCNG1
cg02305723	SNRPN
cg02307482	C12orf60
cg02309273	INPP5B
cg02309431	BPIL3
cg02309594	HCRTR1
cg02310296	MMP9
cg02311163	SEMG2
cg02312170	BRWD2
cg02312751	TSSC4
cg02316718	UBC
cg02317742	ATOH8
cg02317907	DIRAS3
cg02318426	NFKBIA
cg02318535	PPM1E
cg02321871	RCBTB1
cg02322621	ZBTB9
cg02322989	LRP1B
cg02323334	PRDM10
cg02324920	NEURL
cg02326931	ALG5
cg02327719	C1orf135
cg02329886	HDC
cg02330106	MGMT
cg02331561	ABCA3
cg02332073	TSGA13
cg02332492	C8G
cg02332525	GRM7
cg02332537	RTP3
cg02334775	ISG20
cg02335441	ASTE1
cg02335804	TCF2
cg02336128	DCK
cg02337166	NR1D1
cg02342494	MGC50559
cg02344078	STK4
cg02344238	FKSG44
cg02345317	NLGN3
cg02347487	NALP14
cg02351381	C12orf34
cg02352653	SMAD5
cg02357714	DOK3
cg02357725	IMP3
cg02358761	STK17B
cg02358804	ZNF146
cg02360616	C1orf24
cg02360776	ZBTB3
cg02360836	SMARCD2
cg02361363	ST3GAL3
cg02361557	NTNG1
cg02364038	PTBP1
cg02364642	GEFT
cg02366059	C18orf45
cg02367472	SLU7
cg02372712	ZNF467
cg02374486	PRF1
cg02376163	FBXO38
cg02376703	EPHA1
cg02381948	MGMT
cg02382666	CALD1
cg02385474	PCNXL2
cg02385791	ZNF570
cg02387613	TOPBP1
cg02387679	IQGAP2
cg02387854	ANAPC11
cg02388150	SFRP1
cg02391387	IMMP2L
cg02393447	C15orf20
cg02397514	HES4
cg02397720	RAB17
cg02398725	ZF
cg02399449	CLDN12
cg02399455	SRI
cg02400248	CDKN2B
cg02401149	CRYBB3
cg02401978	FLJ31413
cg02403232	GOLGA3
cg02404636	SFI1
cg02404843	KIAA1893
cg02407785	PCDH9
cg02409351	CART1
cg02412050	MAPK14
cg02413850	SLC35C2
cg02415431	IGLL1
cg02416716	ZNF215
cg02417408	PPM1M
cg02420102	MGC33948
cg02421543	DR1
cg02422627	THRAP6
cg02422694	HOXB4
cg02423618	SPATA8
cg02425732	RRBP1
cg02426410	AASDH
cg02428100	KEAP1
cg02430692	PEX5L
cg02431687	C9orf90
cg02431964	MARCO
cg02433671	RGL3
cg02433905	ATP6V1A
cg02436686	GMFG
[truncated: 20,906 more rows]
