# Supplementary material for: Comparative Analysis of Multiple Neurodegenerative Diseases Based on Advanced Epigenetic Aging Brain
Source: Front Genet. 2021 May 20;12:657636. doi: 10.3389/fgene.2021.657636 (PMC8173158; doi:10.3389/fgene.2021.657636)
Supplement: Supplementary Figure 1 — The results of the Kruskal–Wallis test for age-matched different ND samples and normal samples. (A) AD; (B) PD; (C) PSP; (D) FTD. [file Data_Sheet_1.ZIP › Supplemental files/Text S3.txt]

Gene Index	Gene Symbol	weight	Type
cg20692569	FZD9	0.046290917	Aging
cg04616566	THSD4	0.04169665	Aging
cg11212312	IL3	0.040232961	Aging
cg10523019	RHBDD1	0.038528939	Aging
cg21387302	RFX3	0.035975035	Aging
cg03699566	FOLR1	0.034635211	Aging
cg27277403	KMO	0.034545475	Aging
cg12373771	CECR6	0.034263443	Aging
cg00935388	RNASE8	0.033329708	Aging
cg27529628	GAS2L3	0.032246188	Aging
cg07388493	NDUFS5	0.032198412	Aging
cg06993413	DPP8	0.031965475	Aging
cg25044651	FLJ90650	0.03193628	Aging
cg15149938	LOC348645	0.03167271	Aging
cg22815110	FOXD3	0.030966796	Aging
cg06493994	SCGN	0.030760891	Aging
cg02727423	EML1	0.030638448	Aging
cg03192551	CGI-69	0.030032656	Aging
cg19352038	PAX3	0.029703111	Aging
cg10848367	SCGB1D2	0.029579853	Aging
cg18008766	SFRS7	0.029387401	Aging
cg23328404	ChGn	0.029011764	Aging
cg06615154	S100A3	0.028865108	Aging
cg21296230	GREM1	0.028301768	Aging
cg08085267	C17orf57	0.028169782	Aging
cg00520708	FLJ37562	0.028157921	Aging
cg03792653	C20orf77	0.028020049	Aging
cg16632715	HOXD11	0.027614033	Aging
cg10523671	SLC15A2	0.027566149	Aging
cg15201877	PTGER3	0.027365108	Aging
cg23696886	PDLIM2	0.027355515	Aging
cg04523589	CAMP	0.027081052	Aging
cg21643191	ABCB5	0.02705535	Aging
cg20530056	IKBKE	0.026774054	Aging
cg01441777	CSNK1E	0.026765295	Aging
cg01182697	TMEM59	0.026488452	Aging
cg15977278	NT5DC3	0.026366679	Aging
cg07215749	SOCS2	0.026356	Aging
cg24489015	LPO	0.026141295	Aging
cg21250978	PRKAR2B	0.026130442	Aging
cg01678091	MAGEL2	0.025992511	Aging
cg22545356	MMRN2	0.025956042	Aging
cg26251101	RHOQ	0.025947368	Aging
cg10046892	PAQR6	0.025863491	Aging
cg01734338	KCNQ1	0.025833928	Aging
cg00472814	ADAMTS1	0.025831076	Aging
cg06465194	GRIK4	0.069392181	AD_1
cg27431247	CHKA	0.067507847	AD_1
cg17329249	MAT2B	0.065509157	AD_1
cg01442481	RALY	0.064951358	AD_1
cg24403722	EGR3	0.06359115	AD_1
cg17416146	EIF4EBP3	0.061737633	AD_1
cg24167928	UTP14C	0.061644729	AD_1
cg00882832	SPRY1	0.060526551	AD_1
cg25324046	SRPK1	0.059423215	AD_1
cg08096010	SAG	0.059370234	AD_1
cg10126874	CRY1	0.059328836	AD_1
cg20008332	SOX11	0.058803872	AD_1
cg07935568	MLNR	0.05819169	AD_1
cg14325649	RBMS1	0.057505302	AD_1
cg05859264	MAPK13	0.057021072	AD_1
cg27537561	VDR	0.056907523	AD_1
cg04428853	TMEM110	0.056810166	AD_1
cg04528819	KLF14	0.05680925	AD_1
cg18688305	EIF4ENIF1	0.05634492	AD_1
cg24035370	PRKCZ	0.056137593	AD_1
cg26842024	KLF2	0.056023833	AD_1
cg06132324	POLH	0.055864768	AD_1
cg00398048	AGA	0.055688965	AD_1
cg19287114	SLC44A1	0.055027795	AD_1
cg21604856	SUHW1	0.054598291	AD_1
cg00495442	KIAA1219	0.054252213	AD_1
cg14307212	SLC12A6	0.05404025	AD_1
cg20346096	C18orf22	0.053787001	AD_1
cg06548519	LYZL6	0.053230706	AD_1
cg22187094	POLG	0.053219136	AD_1
cg09688763	ZDHHC6	0.053093586	AD_1
cg20259398	CDCA7L	0.052942282	AD_1
cg25720804	TLX3	0.052865902	AD_1
cg14521746	PAK1	0.052808127	AD_1
cg05843340	KENAE	0.052667065	AD_1
cg27431247	CHKA	0.094561688	AD_2
cg14101501	EHBP1	0.086299161	AD_2
cg12411068	SMARCA4	0.08203212	AD_2
cg09114441	ZNF546	0.078673889	AD_2
cg24073161	ZNF403	0.076522934	AD_2
cg24494556	ZNF11B	0.075705198	AD_2
cg24555600	DHRS4	0.074738572	AD_2
cg23035555	HLRC1	0.074042844	AD_2
cg07218192	MPP5	0.073589831	AD_2
cg09799156	VMD2L2	0.072396825	AD_2
cg07667595	ZNF576	0.071796076	AD_2
cg06816063	RAB8A	0.070738892	AD_2
cg23129478	ST8SIA5	0.070519264	AD_2
cg23248587	XRCC4	0.069505572	AD_2
cg10211788	BRD2	0.069190501	AD_2
cg24035370	PRKCZ	0.068930911	AD_2
cg17682309	STX7	0.068635616	AD_2
cg23244913	HCG9	0.068215379	AD_2
cg06302803	MATR3	0.067961354	AD_2
cg17416146	EIF4EBP3	0.067654139	AD_2
cg02397720	RAB17	0.067352274	AD_2
cg14175593	MMS19L	0.06587029	AD_2
cg20008332	SOX11	0.065857782	AD_2
cg00882832	SPRY1	0.065784895	AD_2
cg15397506	LOC93622	0.06516398	AD_2
cg21538194	DZIP1L	0.064716697	AD_2
cg05040429	SAMD12	0.064616655	AD_2
cg09922115	GIT2	0.064433253	AD_2
cg26674929	IREB2	0.063953463	AD_2
cg21154823	RAI16	0.063867882	AD_2
cg27611665	FBXL12	0.063781071	AD_2
cg09332592	STXBP1	0.063679349	AD_2
cg15042080	TMEM74	0.063426179	AD_2
cg24101359	GNMT	0.062980153	AD_2
cg05839235	NPR3	0.06257118	AD_2
cg16739396	ATG4C	0.066077868	AD_3
cg02912041	UNQ846	0.065001654	AD_3
cg22903365	KIAA0423	0.062312249	AD_3
cg16414945	DUSP12	0.062241127	AD_3
cg10052190	C16orf52	0.061737479	AD_3
cg17660026	ST13	0.061383475	AD_3
cg06719391	KCNQ1	0.060504045	AD_3
cg12790134	VCPIP1	0.060342872	AD_3
cg18688305	EIF4ENIF1	0.059869921	AD_3
cg00718440	CDKN2A	0.059274571	AD_3
cg01705458	CCDC34	0.058758026	AD_3
cg17705056	PQLC1	0.058687531	AD_3
cg24820250	CLEC2A	0.058345467	AD_3
cg15337055	FOS	0.058201233	AD_3
cg10383839	LAPTM4A	0.058074866	AD_3
cg21973800	CINP	0.057680373	AD_3
cg26966384	CLTA	0.057147389	AD_3
cg07590705	CHCHD3	0.056571279	AD_3
cg21604856	SUHW1	0.055618558	AD_3
cg17416146	EIF4EBP3	0.055374994	AD_3
cg24167928	UTP14C	0.054825981	AD_3
cg04428853	TMEM110	0.054817742	AD_3
cg19229991	FLJ22655	0.054730279	AD_3
cg01843018	C5	0.054345568	AD_3
cg26309498	EDAR	0.053904005	AD_3
cg24471867	MLL4	0.053814533	AD_3
cg08096010	SAG	0.053782563	AD_3
cg23355725	IIP45	0.053629436	AD_3
cg22088368	MGC35206	0.053618154	AD_3
cg06722633	GRIK3	0.053456011	AD_3
cg04690289	EXOSC7	0.05339239	AD_3
cg25160554	ARL6	0.053184809	AD_3
cg11503744	RUSC1	0.052903391	AD_3
cg08983975	TCOF1	0.052783176	AD_3
cg20317180	ZNF524	0.052681094	AD_3
cg07356189	CXorf2	0.21936359	PD_1
cg15226751	LZIC	0.185083288	PD_1
cg09559551	RSC1A1	0.183213737	PD_1
cg19751951	GYG1	0.18201367	PD_1
cg19847271	PRIM1	0.179763194	PD_1
cg25892434	ADK	0.17778746	PD_1
cg20955831	LRRC16	0.176257695	PD_1
cg02397720	RAB17	0.173317028	PD_1
cg06177968	WDR55	0.169415696	PD_1
cg09089053	FLJ13265	0.167621327	PD_1
cg25211525	C6orf145	0.166055661	PD_1
cg03536787	NSD1	0.165564168	PD_1
cg05501721	CRTC1	0.164365778	PD_1
cg20623943	CMPK	0.16373215	PD_1
cg12289045	SYT3	0.257157087	PD_2
cg10339201	F9	0.249759203	PD_2
cg26687173	LOC126248	0.237885152	PD_2
cg26855724	C1orf171	0.237068196	PD_2
cg18671950	FBN1	0.23258103	PD_2
cg09559551	RSC1A1	0.227869246	PD_2
cg23248452	TAS2R1	0.226981893	PD_2
cg14611112	LCN6	0.223883591	PD_2
cg03169715	HAS3	0.222699391	PD_2
cg22438324	APEX1	0.220423605	PD_2
cg16122592	MAGEB6	0.219598541	PD_2
cg25708912	DUSP21	0.217912424	PD_2
cg12620499	DSU	0.217296507	PD_2
cg15737168	TECTA	0.217064416	PD_2
cg09089053	FLJ13265	0.17172075	PD_3
cg05130485	CASP8	0.170872606	PD_3
cg00012199	RNASE4	0.167146457	PD_3
cg10719920	C21orf93	0.159909462	PD_3
cg19368582	MMRN2	0.150659054	PD_3
cg11479877	B3GALT5	0.149830439	PD_3
cg21044104	LYZL4	0.148755101	PD_3
cg16505204	THRSP	0.146320803	PD_3
cg09256683	CCL14	0.144332159	PD_3
cg10620457	C8B	0.143747506	PD_3
cg13125510	C11orf44	0.142252168	PD_3
cg10334385	FLJ25143	0.142160418	PD_3
cg01120761	CLEC4C	0.141780696	PD_3
cg24580056	MGMT	0.141566672	PD_3
cg12289045	SYT3	0.189036438	PD_4
cg16872071	RALGDS	0.177581487	PD_4
cg10339201	F9	0.173815567	PD_4
cg26339797	DBT	0.172552575	PD_4
cg03169715	HAS3	0.170970845	PD_4
cg00995520	KCNA3	0.166317802	PD_4
cg06953768	FLJ37562	0.165550407	PD_4
cg14676817	C1orf108	0.162910092	PD_4
cg10179684	STARD7	0.158522382	PD_4
cg25664034	FLNC	0.156922534	PD_4
cg17660026	ST13	0.156069064	PD_4
cg05615487	ACR	0.154070374	PD_4
cg19098826	BIRC6	0.154030273	PD_4
cg12339802	C1orf109	0.152567663	PD_4
cg12289045	SYT3	0.21680305	PD_5
cg03169715	HAS3	0.202852248	PD_5
cg25664034	FLNC	0.187322205	PD_5
cg14101501	EHBP1	0.184543356	PD_5
cg07651914	CLDN15	0.18071463	PD_5
cg07705835	IL17RC	0.180575395	PD_5
cg14870271	LGALS3BP	0.176642782	PD_5
cg09106817	MAP3K7IP2	0.17354735	PD_5
cg26842024	KLF2	0.172445945	PD_5
cg24929737	EFNB2	0.172003312	PD_5
cg00766729	LOC147808	0.171888147	PD_5
cg19398446	NUDT2	0.171057859	PD_5
cg06682978	CAP2	0.170336509	PD_5
cg22113807	FLJ13149	0.170235319	PD_5
cg03704653	FAM9A	0.256115666	PD_6
cg24636657	SERPINA7	0.251486379	PD_6
cg25086957	WDR40B	0.248626703	PD_6
cg14766682	JM11	0.23882613	PD_6
cg00741717	TLR8	0.237781577	PD_6
cg23248452	TAS2R1	0.229594602	PD_6
cg02286642	ZNF254	0.226476352	PD_6
cg12754733	FLJ35119	0.22538952	PD_6
cg02457752	CDR1	0.221393427	PD_6
cg24006341	ZCCHC13	0.215767157	PD_6
cg12289045	SYT3	0.214561008	PD_6
cg23325932	EXOSC5	0.214379599	PD_6
cg19002579	SMPX	0.21376339	PD_6
cg26561773	VSIG4	0.213017339	PD_6
cg12620499	DSU	0.260352953	PD_7
cg12289045	SYT3	0.232306914	PD_7
cg17055959	RB1	0.219379073	PD_7
cg22113807	FLJ13149	0.218955157	PD_7
cg24289167	POLR3A	0.218596554	PD_7
cg21618713	ARFIP1	0.217628166	PD_7
cg23855392	MTHFS	0.215179548	PD_7
cg20951821	ENC1	0.214426015	PD_7
cg00769520	ST8SIA1	0.212059464	PD_7
cg05751159	TSGA14	0.20715979	PD_7
cg25664034	FLNC	0.207094011	PD_7
cg20264731	POLB	0.20508819	PD_7
cg26428825	KCNV2	0.20500666	PD_7
cg04605667	SIAH2	0.204557423	PD_7
cg08521225	TTR	0.2203993	PD_8
cg18181161	OPN1SW	0.212531464	PD_8
cg16414945	DUSP12	0.207580163	PD_8
cg01120761	CLEC4C	0.20322185	PD_8
cg03704653	FAM9A	0.202417063	PD_8
cg00176210	ANK1	0.201237116	PD_8
cg04176254	AGRP	0.199162481	PD_8
cg19534945	LCN12	0.195014336	PD_8
cg11976616	C6	0.194691165	PD_8
cg04833845	KCNN4	0.193566035	PD_8
cg02286642	ZNF254	0.190320575	PD_8
cg00012199	RNASE4	0.190223524	PD_8
cg07356189	CXorf2	0.185418533	PD_8
cg26698580	ACD	0.184279107	PD_8
cg08521225	TTR	0.2203993	PD_9
cg18181161	OPN1SW	0.212531464	PD_9
cg16414945	DUSP12	0.207580163	PD_9
cg01120761	CLEC4C	0.20322185	PD_9
cg03704653	FAM9A	0.202417063	PD_9
cg00176210	ANK1	0.201237116	PD_9
cg04176254	AGRP	0.199162481	PD_9
cg19534945	LCN12	0.195014336	PD_9
cg11976616	C6	0.194691165	PD_9
cg04833845	KCNN4	0.193566035	PD_9
cg02286642	ZNF254	0.190320575	PD_9
cg00012199	RNASE4	0.190223524	PD_9
cg07356189	CXorf2	0.185418533	PD_9
cg26698580	ACD	0.184279107	PD_9
cg11964474	BRCA1	0.134271539	PSP_1
cg12042678	SUV39H2	0.123008399	PSP_1
cg01305547	WHSC1	0.115964593	PSP_1
cg27149093	SLC41A2	0.110131522	PSP_1
cg16977872	FKBP2	0.098052294	PSP_1
cg01994328	MAP3K8	0.093914326	PSP_1
cg17935677	WDR76	0.08717201	PSP_1
cg18666238	FUBP1	0.085517308	PSP_1
cg02057157	CNO	0.085294805	PSP_1
cg27100123	SERPINB8	0.084999048	PSP_1
cg03205208	KIN	0.08329321	PSP_1
cg02951021	DNCL1	0.083165798	PSP_1
cg22792938	HRB	0.080649849	PSP_1
cg13801381	CCND2	0.079606743	PSP_1
cg04876451	PET112L	0.078891928	PSP_1
cg05382730	EMG1	0.078431303	PSP_1
cg24911803	EIF3S4	0.077652364	PSP_1
cg05216141	ETV7	0.077107709	PSP_1
cg11108890	VAMP5	0.076907858	PSP_1
cg23687186	IPO9	0.076537929	PSP_1
cg20492869	TAF1A	0.076065214	PSP_1
cg13721560	LRPPRC	0.076020352	PSP_1
cg09509576	GRB2	0.075132093	PSP_1
cg11964474	BRCA1	0.152457279	PSP_2
cg25092328	PXMP4	0.08078375	PSP_2
cg21372914	CLEC4M	0.080211508	PSP_2
cg26470338	ARSB	0.079599048	PSP_2
cg18088775	RKHD2	0.078013468	PSP_2
cg24904765	STAM2	0.075425244	PSP_2
cg02603784	TMEM113	0.075334168	PSP_2
cg21123509	POLD2	0.07366135	PSP_2
cg09783309	DNAL4	0.073315984	PSP_2
cg16250355	SMARCC1	0.072664997	PSP_2
cg04148458	FAIM	0.071747808	PSP_2
cg06665941	IFNAR2	0.071315505	PSP_2
cg27149093	SLC41A2	0.071118922	PSP_2
cg26623224	TRPM4	0.068820579	PSP_2
cg24205633	ACN9	0.065690915	PSP_2
cg16393207	GDPD5	0.065423427	PSP_2
cg12529801	PRO0149	0.064637428	PSP_2
cg12128876	NCOA3	0.064609499	PSP_2
cg15445332	MKNK1	0.064426246	PSP_2
cg23744433	WDR78	0.063655886	PSP_2
cg06418219	SHC1	0.063533198	PSP_2
cg01872771	CXorf20	0.063278656	PSP_2
cg23490074	C19orf2	0.062906056	PSP_2
cg01994328	MAP3K8	0.119010864	PSP_3
cg11964474	BRCA1	0.087757452	PSP_3
cg09223071	SUPT7L	0.080763688	PSP_3
cg15101633	MEG3	0.080069364	PSP_3
cg13387232	FLJ34443	0.078572849	PSP_3
cg24434118	TP53INP1	0.075797552	PSP_3
cg27149093	SLC41A2	0.073239586	PSP_3
cg21625881	GNAS	0.072536685	PSP_3
cg12541591	TGFBR2	0.071817299	PSP_3
cg19678067	ZNF403	0.07173641	PSP_3
cg07775675	SPHK1	0.071292879	PSP_3
cg14519036	TNKS2	0.070026677	PSP_3
cg23350087	MCOLN1	0.069995709	PSP_3
cg20377673	MIF	0.06977602	PSP_3
cg18088775	RKHD2	0.069578968	PSP_3
cg25018755	BIK	0.069559053	PSP_3
cg26752657	C1orf171	0.068348157	PSP_3
cg18666238	FUBP1	0.068285336	PSP_3
cg10871523	FLJ30655	0.067482847	PSP_3
cg22177707	FLJ30655	0.067462501	PSP_3
cg10087081	KIAA0355	0.067398029	PSP_3
cg12402495	C1orf43	0.067176592	PSP_3
cg14086033	FEN1	0.065594224	PSP_3
cg27149093	SLC41A2	0.110557811	PSP_4
cg25554036	WFS1	0.098596053	PSP_4
cg01994328	MAP3K8	0.091403695	PSP_4
cg02501984	POLE	0.08261306	PSP_4
cg12042678	SUV39H2	0.079849647	PSP_4
cg21625881	GNAS	0.077258224	PSP_4
cg02856727	GH2	0.076806202	PSP_4
cg08790550	LOC112714	0.076371172	PSP_4
cg18666238	FUBP1	0.074556938	PSP_4
cg12128876	NCOA3	0.074039783	PSP_4
cg00539716	HTLF	0.072536691	PSP_4
cg08555657	SPRR2E	0.071352377	PSP_4
cg13369981	BCDIN3	0.070581457	PSP_4
cg03322749	MRRF	0.070559272	PSP_4
cg03205208	KIN	0.069095356	PSP_4
cg17935677	WDR76	0.068942912	PSP_4
cg03734783	ACCN3	0.068317764	PSP_4
cg12787624	LIMA1	0.066546053	PSP_4
cg22407458	TCP11	0.065654788	PSP_4
cg16538604	WHSC2	0.065263208	PSP_4
cg18088775	RKHD2	0.065068954	PSP_4
cg05678938	USP13	0.064624465	PSP_4
cg06748315	KRTAP19-3	0.064557598	PSP_4
cg24069559	HNRPL	0.084683451	PSP_5
cg06598631	ORC3L	0.081611999	PSP_5
cg27149093	SLC41A2	0.078477826	PSP_5
cg03100196	ZYX	0.073175326	PSP_5
cg17886028	CCND2	0.07183837	PSP_5
cg21123509	POLD2	0.07132966	PSP_5
cg10104451	ARC	0.067799436	PSP_5
cg01994328	MAP3K8	0.066748117	PSP_5
cg17602451	BCL2	0.063862815	PSP_5
cg14490250	FAM96A	0.063841593	PSP_5
cg08555657	SPRR2E	0.063627671	PSP_5
cg13369981	BCDIN3	0.063001781	PSP_5
cg18088775	RKHD2	0.060240958	PSP_5
cg09480837	PLCE1	0.059352856	PSP_5
cg21686523	PHF22	0.059168372	PSP_5
cg19578398	PEO1	0.05653376	PSP_5
cg18247054	RNASET2	0.055341092	PSP_5
cg25500285	EIF4EBP1	0.054501218	PSP_5
cg20801056	MBP	0.054488317	PSP_5
cg22996555	GCS1	0.053925845	PSP_5
cg24205633	ACN9	0.053805907	PSP_5
cg07815386	RNF149	0.053620752	PSP_5
cg21516384	KIAA1618	0.051707201	PSP_5
cg20967028	ART4	0.100205063	PSP_6
cg21123509	POLD2	0.091335721	PSP_6
cg24069559	HNRPL	0.077719281	PSP_6
cg12042678	SUV39H2	0.076937624	PSP_6
cg05142115	C7orf24	0.074270019	PSP_6
cg14078309	MT	0.072835116	PSP_6
cg09585834	ANKS3	0.072679127	PSP_6
cg12529801	PRO0149	0.068959749	PSP_6
cg21511069	UBAP2	0.068883793	PSP_6
cg01994328	MAP3K8	0.065760523	PSP_6
cg06011292	MYH10	0.064001585	PSP_6
cg12554573	PARP3	0.063917095	PSP_6
cg04118154	TMEM53	0.062987503	PSP_6
cg20010396	ZNF297	0.061982871	PSP_6
cg27149093	SLC41A2	0.061859716	PSP_6
cg26634132	PIGT	0.061691386	PSP_6
cg07236190	AMDHD1	0.061671153	PSP_6
cg26029248	PFKFB4	0.06110983	PSP_6
cg20916483	C11orf56	0.060949406	PSP_6
cg20630567	MGC12981	0.060946356	PSP_6
cg25092328	PXMP4	0.060849419	PSP_6
cg18809151	NDUFAF1	0.060763029	PSP_6
cg11879514	SLC16A6	0.060573148	PSP_6
cg01994328	MAP3K8	0.122744775	PSP_7
cg21123509	POLD2	0.121126404	PSP_7
cg22284302	C1orf163	0.113686305	PSP_7
cg24009109	CCDC12	0.108767286	PSP_7
cg27149093	SLC41A2	0.107406142	PSP_7
cg18088775	RKHD2	0.104797476	PSP_7
cg22627950	TMED4	0.098346881	PSP_7
cg26527984	GALK1	0.097781529	PSP_7
cg11964474	BRCA1	0.095790438	PSP_7
cg06665941	IFNAR2	0.09301888	PSP_7
cg07494047	ZNF304	0.092724735	PSP_7
cg14086033	FEN1	0.09168231	PSP_7
cg05301852	FABP1	0.091045765	PSP_7
cg22996555	GCS1	0.087787295	PSP_7
cg12361925	C2orf17	0.087342023	PSP_7
cg05546044	MAPK1	0.087230436	PSP_7
cg18234011	IGF2BP2	0.086982407	PSP_7
cg13859216	HSPA9B	0.086922222	PSP_7
cg07236190	AMDHD1	0.086745929	PSP_7
cg16695354	LYSMD2	0.086722231	PSP_7
cg07453748	MGMT	0.085058704	PSP_7
cg14387505	ERAF	0.083676874	PSP_7
cg10335931	MYBPC3	0.083212979	PSP_7
cg23257840	ZNF264	0.03329268	FTD_1
cg02880176	LOC201164	0.031303002	FTD_1
cg26196700	SORD	0.031290302	FTD_1
cg14457691	ARMCX4	0.03111526	FTD_1
cg22238923	DOK1	0.030748115	FTD_1
cg02936468	C9orf41	0.03008013	FTD_1
cg03833774	ZCCHC5	0.028938405	FTD_1
cg23640903	GFOD1	0.028710516	FTD_1
cg13222081	MRPL52	0.0287021	FTD_1
cg06606198	DDX55	0.028307324	FTD_1
cg08084415	ZNF507	0.027334349	FTD_1
cg24447042	SMARCA1	0.027321508	FTD_1
cg16474696	MGC3207	0.027130854	FTD_1
cg15629064	RFP	0.026609078	FTD_1
cg18331396	RAF1	0.026491313	FTD_1
cg22320000	HNRPU	0.026065868	FTD_1
cg02838492	KIF12	0.02585654	FTD_1
cg17354708	HDAC8	0.025829669	FTD_1
cg12554819	REV1L	0.025608434	FTD_1
cg27363486	TRIM17	0.025379218	FTD_1
cg03503905	TAF4	0.025358533	FTD_1
cg25670900	ZCCHC5	0.025321789	FTD_1
cg01909487	JUN	0.02517882	FTD_1
cg00497251	RNPEPL1	0.024783352	FTD_1
cg06240542	CYBASC3	0.024742273	FTD_1
cg13686042	SBF1	0.024739768	FTD_1
cg06710522	MRPL10	0.024582614	FTD_1
cg19595170	SRF	0.024397517	FTD_1
cg05382730	EMG1	0.024392063	FTD_1
cg13501117	WDR8	0.024298433	FTD_1
cg03243700	WDR5	0.02416623	FTD_1
cg14332079	CDCA2	0.024055602	FTD_1
cg14191109	SLC25A16	0.02391253	FTD_1
cg12082129	PCSK7	0.023715556	FTD_1
cg23983173	TMEM87A	0.037531707	FTD_2
cg02880176	LOC201164	0.032211764	FTD_2
cg06606198	DDX55	0.031780815	FTD_2
cg22227058	SLU7	0.030057813	FTD_2
cg05725452	SDF2L1	0.02891763	FTD_2
cg08790550	LOC112714	0.028554101	FTD_2
cg26627486	C7orf27	0.027386246	FTD_2
cg24115593	FLJ20364	0.026914756	FTD_2
cg11136562	CENTD3	0.02615888	FTD_2
cg12997958	FLII	0.025998849	FTD_2
cg02838492	KIF12	0.025685976	FTD_2
cg23816572	CEP68	0.025392698	FTD_2
cg17589175	HSPC152	0.025318496	FTD_2
cg17471102	FUT3	0.024825966	FTD_2
cg03221776	MFSD3	0.024730217	FTD_2
cg21588305	NNAT	0.02406952	FTD_2
cg18053607	PIB5PA	0.023863999	FTD_2
cg01064307	CD55	0.023717219	FTD_2
cg19905754	ANKRD37	0.023355096	FTD_2
cg00856375	PSMD14	0.023335977	FTD_2
cg22864416	CCNJ	0.02332916	FTD_2
cg13222081	MRPL52	0.023222728	FTD_2
cg00497251	RNPEPL1	0.023027018	FTD_2
cg02175035	RAB40B	0.022661099	FTD_2
cg23390397	MICAL1	0.022068166	FTD_2
cg12981137	MGMT	0.021799857	FTD_2
cg13426503	RBL2	0.021763486	FTD_2
cg03243700	WDR5	0.021716096	FTD_2
cg21607066	PHIP	0.021679446	FTD_2
cg11372696	POLR2G	0.021611036	FTD_2
cg27363486	TRIM17	0.021377198	FTD_2
cg06738602	PTGER2	0.021285686	FTD_2
cg21281799	DYRK2	0.021105302	FTD_2
cg16474696	MGC3207	0.021048639	FTD_2
cg04223844	IKBKB	0.060199926	FTD_3
cg21872393	MRCL3	0.05890696	FTD_3
cg03482087	MGC33302	0.052497768	FTD_3
cg26943001	SPAG8	0.04793685	FTD_3
cg19676312	RNPEP	0.047500019	FTD_3
cg27227786	DGKE	0.046807974	FTD_3
cg17751867	GOLPH3	0.045468835	FTD_3
cg17589175	HSPC152	0.042749967	FTD_3
cg24705286	JMJD5	0.042119678	FTD_3
cg12419067	CRELD1	0.041509971	FTD_3
cg16474696	MGC3207	0.041443	FTD_3
cg17354708	HDAC8	0.041114286	FTD_3
cg23970785	DEXI	0.040988157	FTD_3
cg14191109	SLC25A16	0.040618222	FTD_3
cg13919607	ZNF434	0.039955021	FTD_3
cg17897236	NIPA2	0.039479519	FTD_3
cg21588305	NNAT	0.038412801	FTD_3
cg05288569	KLHL11	0.038400666	FTD_3
cg04109220	SPAG8	0.038120219	FTD_3
cg03688818	APEH	0.038106397	FTD_3
cg11372696	POLR2G	0.037791392	FTD_3
cg19576739	TOP2B	0.037218997	FTD_3
cg27467734	MFSD5	0.036745208	FTD_3
cg15636365	C9orf111	0.036401182	FTD_3
cg09441152	PQLC1	0.036215497	FTD_3
cg25523185	CTPS2	0.036010243	FTD_3
cg05382730	EMG1	0.034922289	FTD_3
cg05205664	UCP2	0.034685932	FTD_3
cg01172656	NRBF2	0.034483172	FTD_3
cg08620270	NUP153	0.034284756	FTD_3
cg01643284	DIP13B	0.034267237	FTD_3
cg21547976	STK11	0.034018987	FTD_3
cg06606198	DDX55	0.033987491	FTD_3
cg18177682	PEA15	0.033775329	FTD_3
