# Supplementary material for: Comparative Analysis of Multiple Neurodegenerative Diseases Based on Advanced Epigenetic Aging Brain
Source: Front Genet. 2021 May 20;12:657636. doi: 10.3389/fgene.2021.657636 (PMC8173158; doi:10.3389/fgene.2021.657636)
Supplement: Supplementary Figure 1 — The results of the Kruskal–Wallis test for age-matched different ND samples and normal samples. (A) AD; (B) PD; (C) PSP; (D) FTD. [file Data_Sheet_1.ZIP › Supplemental files/Text S4.txt]

generating and saving the rand numbers, where each column stands for the AD(12800 samples), PD(3600 samples), PSP(4200 samples), FTD(12300 samples) and the aging score respectively.
for i←1 to the total sample number
    do for j←1to 5 % As five types of scores
              do calculate the risk score for each ND type
			  SCORE_sigmoid(i,j)←1/(1+exp(-SCORE(i,j)));
          end
end
SCORE_sigmoid(:,6)←(SCORE_sigmoid(:,1)+SCORE_sigmoid(:,2)+SCORE_sigmoid(:,3)+SCORE_sigmoid(:,4)+SCORE_sigmoid(:,5)/5;
SCORE_sigmoid_AD_save←SCORE_sigmoid_AD(1,:);%The first sample was accepted
generating and saving the rand numbers;
for i←2 to size_SCORE_sigmoid_AD_1%AD sample number
     do the_current_score←SCORE_sigmoid_AD_save(end,6);
        the_next_score←SCORE_sigmoid_AD(i,6);
        the_current_random_bumber←SCORE_sigmoid_AD_save(end,7);
        the_next_random_bumbe←SCORE_sigmoid_AD(i,6);
        if the_next_score>the_current_score 
           then accept and save next_AD_sample;
           elseif the_next_random_bumber>the_current_random_bumber*SCORE_sigmoid_AD_save(end,6); 
                   then accept and save next_AD_sample;
                   else reject and delete and save next_sample;
       endif
end
delete the first 100th accepted samples;

SCORE_sigmoid_PD_save←SCORE_sigmoid_PD(1,:);%The first sample was accepted
for i←2 to size_SCORE_sigmoid_PD_1%PD sample number
     do the_current_score←SCORE_sigmoid_PD_save(end,6);
        the_next_score←SCORE_sigmoid_PD(i,6);
        the_current_random_bumber←SCORE_sigmoid_PD_save(end,7);
        the_next_random_bumber←SCORE_sigmoid_PD(i,6);
        if the_next_score>the_current_score 
           then accept and save next_PD_sample; 
           elseif the_next_random_bumber>the_current_random_bumber*SCORE_sigmoid_PD_save(end,6); 
                    then accept and save next_PD_sample;
                   else reject and delete and save next_PD_sample;
       endif
end
delete the first 100th accepted samples;

SCORE_sigmoid_PSP_save←SCORE_sigmoid_PSP(1,:);%The first sample was accepted
for i←2 to size_SCORE_sigmoid_PSP_1%PSP sample number
     do the_current_score←SCORE_sigmoid_PSP_save(end,6);
        the_next_score←SCORE_sigmoid_PSP(i,6);
        the_current_random_bumber←SCORE_sigmoid_PSP_save(end,7);
        the_next_random_bumber←SCORE_sigmoid_PSP(i,6);
        if the_next_score>the_current_score 
           then accept and save next_PSP_sample;
           elseif the_next_random_bumber>the_current_random_bumber*SCORE_sigmoid_PSP_save(end,6); 
                    then accept and save next_PSP_sample;
                   else reject and delete and save next_PSP_sample;
       endif
end
delete the first 100th accepted samples;

SCORE_sigmoid_FTD_save←SCORE_sigmoid_FTD(1,:);%The first sample was accepted
for i←2 to size_SCORE_sigmoid_FTD_1%FTD sample number
     do the_current_score←SCORE_sigmoid_FTD_save(end,6);
        the_next_score←SCORE_sigmoid_FTD(i,6);
        the_current_random_bumber←SCORE_sigmoid_FTD_save(end,7);
        the_next_random_bumber←SCORE_sigmoid_FTD(i,6);
        if the_next_score>the_current_score 
           then accept and save next_FTD_sample;
           elseif the_next_random_bumber>the_current_random_bumber*SCORE_sigmoid_FTD_save(end,6); 
                   then accept and save next_FTD_sample;
                   else reject and delete and save next_FTD_sample;
       endif
end
delete the first 100th accepted samples;
